# Supplementary material for: Early detection and diagnosis of cancer with interpretable machine learning to uncover cancer-specific DNA methylation patterns
Source: Biol Methods Protoc. 2024 Jun 20;9(1):bpae028. doi: 10.1093/biomethods/bpae028 (PMC11186673; doi:10.1093/biomethods/bpae028)
Supplement: bpae028_Supplementary_Data [file bpae028_supplementary_data.zip]

Archive with 3 entries (3 files):
- EMethylNet_Newsham_etal_BIOMAP_NLP_analysis_of_cancer_abstracts.csv
- EMethylNet_Newsham_etal_BIOMAP_Supplementary_Tables.pdf
- EMethylNet_Newsham_etal_BIOMAP_Supplementary_Figures.pdf
