# Supplementary material for: Early detection and diagnosis of cancer with interpretable machine learning to uncover cancer-specific DNA methylation patterns
Source: Biol Methods Protoc. 2024 Jun 20;9(1):bpae028. doi: 10.1093/biomethods/bpae028 (PMC11186673; doi:10.1093/biomethods/bpae028)
Supplement: bpae028_Supplementary_Data [file bpae028_supplementary_data.zip › EMethylNet_Newsham_etal_BIOMAP_NLP_analysis_of_cancer_abstracts.csv]

Gene	PMID	Article title	Sentence	Journal	Year	Methyl stems identified
abca13	28978010	The network of DAB2IP-miR-138 in regulating drug resistance of renal cell carcinoma associated with stem-like phenotypes.	In this study, we took a different approach to focus on the regulatory mechanism in RCC-CIC and unveil DAB2IP-mediated miR-138 expression that plays a critical role in modulating stem-like phenotypes in RCC via targeting the ABC transporter (ABCA13) as well as oncogenic histone methyltransferase EZH2 while down regulation of miR-138 gene expression in RCC is due to epigenetic gene silencing by DN…	Oncotarget	2017	['methyl']
abca13	29520610	ATP binding cassette (ABC) transporters: expression and clinical value in glioblastoma.	In our cohort of 51 GBM patients treated with radiation therapy with concurrent and adjuvant temozolomide, ABCA13 overexpression is associated with a decreased progression free survival in univariate (p < 0.01) and multivariate analyses including MGMT promoter methylation (p = 0.05) suggesting reduced sensitivity to temozolomide in ABCA13 overexpressing GBM.	Journal of neuro-oncology	2018	['methyl']
abcb1	17667922	The histone deacetylase inhibitor trichostatin A downregulates human MDR1 (ABCB1) gene expression by a transcription-dependent mechanism in a drug-resistant small cell lung carcinoma cell line model.	ABCB1 regulations were not related with the methylation status of the promoter -50GC, -110GC, and Inr sites, and did not result in further changes to these methylation profiles.	British journal of cancer	2007	['methyl']
abcb1	17667922	The histone deacetylase inhibitor trichostatin A downregulates human MDR1 (ABCB1) gene expression by a transcription-dependent mechanism in a drug-resistant small cell lung carcinoma cell line model.	Our results suggest that in H69 drug-resistant SCLC cell line TSA induces downregulation of ABCB1 expression through a transcriptional mechanism, independently of promoter methylation, and MBD1 or PCAF recruitment.	British journal of cancer	2007	['methyl']
abcb1	18515333	Metabolism and transport of the citrus flavonoid hesperetin in Caco-2 cell monolayers.	The role of apically located ABC transporters P-glycoprotein (MDR1/ABCB1), multidrug resistance protein 2 (ABCC2), and breast cancer resistance protein (BCRP/ ABCG2) in the efflux of hesperetin and its metabolites was studied by coadministration of compounds known to inhibit several classes of ABC transporters, including cyclosporin A, GF120918 [N-(4-[2-(1,2,3,4-tetrahydro-6,7-dimethoxy-2-isoquin…	Drug metabolism and disposition: the biological fate of chemicals	2008	['methyl']
abcb1	19506903	RASSF1A, APC, ESR1, ABCB1 and HOXC9, but not p16INK4A, DAPK1, PTEN and MT1G genes were frequently methylated in the stage I non-small cell lung cancer in China.	The RASSF1A (53/124, 42.74%), APC (49/123, 39.52%), ESR1 (37/124, 29.84%), ABCB1 (31/124, 24.19%, MT1G (25/124, 20.16%) and HOXC9 (17/124, 13.71%) genes were more frequently methylated in the lung tissue from the stage I NSCLC than the non-cancerous lesion patients (2/26, 7.69%, P < 0.01; 2/26, 7.69%, P < 0.01; 2/26, 7.69%, P < 0.05; 1/26, 3.85% P < 0.01; 0/26 0%, P value: <0.01; 0/26, 0%, P < 0.…	Journal of cancer research and clinical oncology	2009	['methyl']
abcb1	19506903	RASSF1A, APC, ESR1, ABCB1 and HOXC9, but not p16INK4A, DAPK1, PTEN and MT1G genes were frequently methylated in the stage I non-small cell lung cancer in China.	The methylated state of p16INK4A, ESR1, HOX9, RASSF1A, DAPK1, PTEN, ABCB1, MGMT, APC and MT1G genes that have been reported frequently methylated in lung cancer was determined using methylation-specific PCR in four lung cancer cell lines, 124 cancer tissues of the stage I NSCLC and 26 non-cancerous disease tissues.	Journal of cancer research and clinical oncology	2009	['methyl']
abcb1	19689431	Characterization of functional activity of ABCB1 and ABCC1 proteins in eggs and embryonic cells of the sea urchin Echinometra lucunter.	Eggs and spermatozoa of E. lucunter accumulated more C-AM (calcein acetoxymethyl ester), a fluorescent substrate of ABCB1 and ABCC1 proteins, than embryonic cells.	Bioscience reports	2010	['methyl']
abcb1	19835834	Comparison of bisulfite sequencing PCR with pyrosequencing for measuring differences in DNA methylation.	We provide for the first time a direct assessment of BSP and pyrosequencing to detect and quantify hypomethylation, hypermethylation, and mixed methylation of the ABCB1 promoter in various drug-sensitive and drug-resistant MCF-7 breast cancer cell lines through head-to-head experimentation.	Analytical biochemistry	2009	['hypomethyl', 'methyl', 'hypermethyl']
abcb1	19858398	Association of molecular markers with toxicity outcomes in a randomized trial of chemotherapy for advanced colorectal cancer: the FOCUS trial.	Ten polymorphisms were assessed: thymidylate synthase-enhancer region (TYMS-ER), thymidylate synthase 1494 (TYMS-1494), dihydropyrimidine dehydrogenase (DPYD), methylenetetrahydrofolate reductase (MTHFR), mutL homolog 1 (MLH1), UDP glucuronyltransferase (UGT1A1), ATP-binding cassette group B gene 1 (ABCB1), x-ray cross-complementing group 1 (XRCC1), glutathione-S-transferase P1 (GSTP1), and excis…	Journal of clinical oncology : official journal of the American Society of Clinical Oncology	2009	['methyl']
abcb1	20056007	Frequent aberrant DNA methylation of ABCB1, FOXC1, PPP2R2B and PTEN in ductal carcinoma in situ and early invasive breast cancer.	DNA methylation levels of FOXC1, GSTP1, ABCB1 and RASSF1A were higher in oestrogen receptor (ER) positive vs. ER negative tumours; whereas methylation levels of FOXC1, ABCB1, PPP2R2B and PTEN were lower in tumours with a TP53 mutation.	Breast cancer research : BCR	2010	['methyl']
abcb1	20056007	Frequent aberrant DNA methylation of ABCB1, FOXC1, PPP2R2B and PTEN in ductal carcinoma in situ and early invasive breast cancer.	Quantitative DNA methylation analysis of ABCB1, CDKN2A/p16INK4a, ESR1, FOXC1, GSTP1, IGF2, MGMT, MLH1, PPP2R2B, PTEN and RASSF1A was performed by pyrosequencing in a series of 27 pure DCIS, 28 small invasive ductal carcinomas (IDCs), 34 IDCs with a DCIS component and 5 normal breast tissue samples.	Breast cancer research : BCR	2010	['methyl']
abcb1	20056007	Frequent aberrant DNA methylation of ABCB1, FOXC1, PPP2R2B and PTEN in ductal carcinoma in situ and early invasive breast cancer.	Quantitative methylation analysis identified ABCB1, FOXC1, PPP2R2B and PTEN as novel genes to be methylated in DCIS.	Breast cancer research : BCR	2010	['methyl']
abcb1	20125118	The temporal relationship between ABCB1 promoter hypomethylation, ABCB1 expression and acquisition of drug resistance.	Furthermore, our data suggest that allele-specific reductions in ABCB1 promoter methylation regulate promoter usage within paclitaxel-resistant cells.	The pharmacogenomics journal	2010	['methyl']
abcb1	20125118	The temporal relationship between ABCB1 promoter hypomethylation, ABCB1 expression and acquisition of drug resistance.	Increased ABCB1 transcript expression coincident with acquisition of resistance to epirubicin or paclitaxel was temporally associated with hypomethylation of the ABCB1 downstream promoter in the absence of gene amplifications or changes in mRNA stability.	The pharmacogenomics journal	2010	['methyl', 'hypomethyl']
abcb1	20125118	The temporal relationship between ABCB1 promoter hypomethylation, ABCB1 expression and acquisition of drug resistance.	This study provides strong evidence that changes in ABCB1 promoter methylation, ABCB1 promoter usage and ABCB1 transcript expression can be temporally and causally correlated with the acquisition of drug resistance in breast tumor cells.	The pharmacogenomics journal	2010	['methyl']
abcb1	20125118	The temporal relationship between ABCB1 promoter hypomethylation, ABCB1 expression and acquisition of drug resistance.	Treatment of control MCF-7 cells with demethylating and/or acetylating agents increased ABCB1 transcript expression.	The pharmacogenomics journal	2010	['methyl']
abcb1	20125118	The temporal relationship between ABCB1 promoter hypomethylation, ABCB1 expression and acquisition of drug resistance.	We selected MCF-7 cells for survival in increasing doses of chemotherapy drugs, and assessed the methylation status of 66 CpG sites within the ABCB1 promoter preceding, accompanying and following the onset of drug resistance.	The pharmacogenomics journal	2010	['methyl']
abcb1	20331623	BRCA1 and XRCC1 polymorphisms associated with survival in advanced gastric cancer treated with taxane and cisplatin.	We investigated polymorphisms that influenced the metabolism of taxane (ATP-binding cassette transporter B1 (ABCB1)), cisplatin (glutathione S-transferase M1 (GSTM1), glutathione S-transferase P1 (GSTP1), glutathione S-transferase T1 (GSTT1), excision repair cross complementing 1 (ERCC1), X-ray Cross Complementing group 3 (XRCC3), X-ray Cross Complementing group 4 (XRCC4), X-ray Cross Complementi…	Cancer science	2010	['methyl']
abcb1	20338046	DNA methylation profiling in doxorubicin treated primary locally advanced breast tumours identifies novel genes associated with survival and treatment response.	Absence of methylation at the ABCB1 promoter correlated with progressive disease during doxorubicin treatment.	Molecular cancer	2010	['methyl']
abcb1	20338046	DNA methylation profiling in doxorubicin treated primary locally advanced breast tumours identifies novel genes associated with survival and treatment response.	Methylation at the ABCB1 or GSTP1 promoter improved overall survival probably due to prolonged availability and activity of the drug in the cell while FOXC1 methylation might be a protective factor against tumour invasiveness.	Molecular cancer	2010	['methyl']
abcb1	20338046	DNA methylation profiling in doxorubicin treated primary locally advanced breast tumours identifies novel genes associated with survival and treatment response.	Most importantly, the DNA methylation status at the promoters of GSTP1, FOXC1 and ABCB1 correlated with survival, whereby the combination of methylated genes improved the subdivision with respect to the survival of the patients.	Molecular cancer	2010	['methyl']
abcb1	20431255	Quantitative analysis of mRNA for 10 different drug resistance factors in dogs with lymphoma.	Expression levels of ABCB1, ABCC1, Lung resistance-associated protein (LRP), ABCG2, p53, p21(waf1), Bcl-2, CD40L, glutathione S-transferase alpha (GSTα), and O⁶-methylguanine-DNA-methyltransferase (MGMT) genes, and mutation of p53 gene were examined in 23 dogs with multicentric high-grade lymphoma to explore their association with drug resistance of the tumor cells.	The Journal of veterinary medical science	2010	['methyl']
abcb1	21110023	Induction of fetal hemoglobin and ABCB1 gene expression in 9-β-D-arabinofuranosylguanine-resistant MOLT-4 cells.	This phenomenon was studied using AraG during a period of 4 weeks in MOLT-4 cells and the lung adenocarcinoma cell line A549, leading to up-regulation of hemoglobin gamma and ABCB1 as well as DNA hypomethylation.	Cancer chemotherapy and pharmacology	2010	['hypomethyl', 'methyl']
abcb1	21110023	Induction of fetal hemoglobin and ABCB1 gene expression in 9-β-D-arabinofuranosylguanine-resistant MOLT-4 cells.	We show that AraG can cause hypomethylation of DNA and induce the expression of the fetal hemoglobin gamma gene and the ABCB1 gene.	Cancer chemotherapy and pharmacology	2010	['hypomethyl', 'methyl']
abcb1	21209234	CYP3A5*3 affects plasma disposition of noroxycodone and dose escalation in cancer patients receiving oxycodone.	The aim of this study was to evaluate the plasma dispositions of oxycodone and its demethylates and dose escalation based on genetic polymorphisms of CYP2D6, CYP3A5, ABCB1, and OPRM1 in cancer patients receiving oxycodone.	Journal of clinical pharmacology	2011	['methyl']
abcb1	21830274	DNA methylation of colon mucosa in ulcerative colitis patients: correlation with inflammatory status.	Of 15 gene loci initially screened, six loci (ABCB1, CDH1, ESR1, GDNF, HPP1, and MYOD1) methylated in colon mucosa of UC were analyzed according to inflammatory status using samples from 28 surgically resected UC patients.	Inflammatory bowel diseases	2011	['methyl']
abcb1	21956451	Expression and promoter methylation analysis of ATP-binding cassette genes in pancreatic cancer.	We investigated the relationship of ABCB1/MDR1, ABCC1/MRP1 and ABCG2/BCRP expression and promoter methylation with pancreatic cancer tumorigenesis and drug resistance.	Oncology reports	2011	['methyl']
abcb1	21956451	Expression and promoter methylation analysis of ATP-binding cassette genes in pancreatic cancer.	ABCB1/MDR1, ABCC1/MRP1 and ABCG2/BCRP expression correlated with pancreatic cancer tumorigenesis and drug resistance in a mechanism that is independent of promoter methylation.	Oncology reports	2011	['methyl']
abcb1	21956451	Expression and promoter methylation analysis of ATP-binding cassette genes in pancreatic cancer.	The ABCB1/MDR1, ABCC1/MRP1 and ABCG2/BCRP promoter were hypomethylated in all the cell lines.	Oncology reports	2011	['hypomethyl', 'methyl']
abcb1	22320423	Elevated level of lysine 9-acetylated histone H3 at the MDR1 promoter in multidrug-resistant cells.	It has been shown that MDR1/ABCB1 gene expression is regulated at the chromatin level by DNA methylation and histone acetylation.	Cancer science	2012	['methyl']
abcb1	22344233	Molecular pathways: regulation and therapeutic implications of multidrug resistance.	In addition, epigenetic modifications of the ABCB1 proximal and far upstream promoters by either demethylation of DNA or acetylation of histone H3 play a pivotal role in inducing ABCB1 expression.	Clinical cancer research : an official journal of the American Association for Cancer Research	2012	['methyl']
abcb1	22880157	Quantitative analysis of cancer-associated gene methylation connected to risk factors in Korean colorectal cancer patients.	Hypermethylation profiles of nine genes (RASSF1, APC, p16(INK4a), Twist1, E-cadherin, TIMP3, Smad4, COX2, and ABCB1) were examined with 100 sets of cancer tissues and 14 normal colorectal tissues.	Journal of preventive medicine and public health = Yebang Uihakhoe chi	2012	['methyl']
abcb1	22880157	Quantitative analysis of cancer-associated gene methylation connected to risk factors in Korean colorectal cancer patients.	The hypermethylation of TIMP3, E-cadherin, ABCB1, and COX2 genes among other genes were abundantly found in normal colorectal tissues.	Journal of preventive medicine and public health = Yebang Uihakhoe chi	2012	['hypermethyl', 'methyl']
abcb1	23546954	Accurate monitoring of promoter gene methylation with high-resolution melting polymerase chain reaction using the ABCB1 gene as a model.	Our study is the first to standardize the HRM dissociation curve to evaluate ABCB1 gene methylation.	Genetics and molecular research : GMR	2013	['methyl']
abcb1	23546954	Accurate monitoring of promoter gene methylation with high-resolution melting polymerase chain reaction using the ABCB1 gene as a model.	Therefore, it is important to introduce new clinical methods to monitor the methylation status of ABCB1 and determine its association with gene expression in order to be able to predict response to therapies.	Genetics and molecular research : GMR	2013	['methyl']
abcb1	23897632	Temozolomide downregulates P-glycoprotein expression in glioblastoma stem cells by interfering with the Wnt3a/glycogen synthase-3 kinase/β-catenin pathway.	Temozolomide-treated cells had increased methylation of the cytosine-phosphate-guanine islands in the Wnt3a gene promoter, decreased expression of Wnt3a, disrupted glycogen synthase-3 kinase/β-catenin axis, reduced transcriptional activation of ABCB1, and a lower amount and activity of Pgp.	Neuro-oncology	2013	['methyl']
abcb1	24093668	Quantitative DNA methylation analyses reveal stage dependent DNA methylation and association to clinico-pathological factors in breast tumors.	Quantitative DNA methylation analyses of 12 candidate genes ABCB1, BRCCA1, CDKN2A, ESR1, GSTP1, IGF2, MGMT, HMLH1, PPP2R2B, PTEN, RASSF1A and FOXC1 was performed by pyrosequencing a series of 238 breast cancer tissue samples from DCIS to invasive tumors stage I to IV.	BMC cancer	2013	['methyl']
abcb1	24093668	Quantitative DNA methylation analyses reveal stage dependent DNA methylation and association to clinico-pathological factors in breast tumors.	RASSF1A, ABCB1 and GSTP1 showed significantly higher methylation levels in late stage compared to the early stage breast carcinoma.	BMC cancer	2013	['methyl']
abcb1	24093668	Quantitative DNA methylation analyses reveal stage dependent DNA methylation and association to clinico-pathological factors in breast tumors.	Significant differences in methylation levels between the DCIS and invasive stage II tumors were observed for six genes RASSF1A, CDKN2A, MGMT, ABCB1, GSTP1 and FOXC1.	BMC cancer	2013	['methyl']
abcb1	24332606	Epigenetic regulation of the ABCB1 gene in drug-sensitive and drug-resistant lymphoid tumour cell lines obtained from canine patients.	DNA methylation and histone H3 acetylation were shown to be involved in ABCB1 gene expression and associated with an MDR phenotype in these canine lymphoid tumour cell lines.	Veterinary journal (London, England : 1997)	2013	['methyl']
abcb1	24380367	Epigenetic modulation of the drug resistance genes MGMT, ABCB1 and ABCG2 in glioblastoma multiforme.	Beside promoter methylation of the O6-methylguanine-DNA-methyltransferase (MGMT) gene the efflux transporters ABCB1 and ABCG2 have been suggested as pivotal factors contributing to drug resistance, but the methylation of ABCB1 and ABCG2 has not been assessed before in GBM.	BMC cancer	2013	['methyl']
abcb1	24380367	Epigenetic modulation of the drug resistance genes MGMT, ABCB1 and ABCG2 in glioblastoma multiforme.	Despite a significantly increased MGMT and ABCB1 promoter methylation in GBM tissue, multivariate regression analysis revealed no significant association between overall survival of glioblastoma patients and MGMT or ABCB1 promoter methylation.	BMC cancer	2013	['methyl']
abcb1	24380367	Epigenetic modulation of the drug resistance genes MGMT, ABCB1 and ABCG2 in glioblastoma multiforme.	However, a significant negative correlation between promoter methylation and expression could be identified for MGMT but not for ABCB1 and ABCG2.	BMC cancer	2013	['methyl']
abcb1	24380367	Epigenetic modulation of the drug resistance genes MGMT, ABCB1 and ABCG2 in glioblastoma multiforme.	In summary, the data of this study confirm the previous published relation of MGMT promoter methylation and gene expression, but argue for no pivotal role of MGMT, ABCB1 and ABCG2 promoter methylation in GBM patients' survival.	BMC cancer	2013	['methyl']
abcb1	24380367	Epigenetic modulation of the drug resistance genes MGMT, ABCB1 and ABCG2 in glioblastoma multiforme.	Therefore, we evaluated the proportion and prognostic significance of promoter methylation of MGMT, ABCB1 and ABCG2 in 64 GBM patient samples using pyrosequencing technology.	BMC cancer	2013	['methyl']
abcb1	24380367	Epigenetic modulation of the drug resistance genes MGMT, ABCB1 and ABCG2 in glioblastoma multiforme.	To study a correlation between promoter methylation and gene expression, we analyzed MGMT, ABCB1 and ABCG2 expression in 20 glioblastoma and 7 non-neoplastic brain samples.	BMC cancer	2013	['methyl']
abcb1	24814288	FZD1 activates protein kinase C delta-mediated drug-resistance in multidrug-resistant MES-SA/Dx5 cancer cells.	We have noted inappropriate PKCδ hypomethylation and overexpression of genes in the PKCδ/AP-1 pathway in the human uterus sarcoma drug-resistant cell line, MES-SA/Dx5 cells, which also overexpress p-glycoprotein (ABCB1).	The international journal of biochemistry & cell biology	2014	['methyl', 'hypomethyl']
abcb1	24887326	Overcoming multiple drug resistance mechanisms in medulloblastoma.	We show that ABCB1, O6-methylguanine-DNA-methyltransferase (MGMT) and BCL2 family members are differentially expressed (by quantitative reverse transcription polymerase chain reaction, Western blotting and flow cytometry) in MB cell lines.	Acta neuropathologica communications	2014	['methyl']
abcb1	24996502	Resistance and intolerance to statins.	The resistance to statins has been associated with polymorphisms in the 3-hydroxy-3-methylglutaryl coenzyme A reductase (HMG-CoA-R), P-glycoprotein (Pg-P/ABCB1), breast cancer resistance protein (BCRP/ABCG2), multidrug resistance-associated proteins (MRP1/ABCC1 and MRP2/ABCC2), organic anion transporting polypeptides (OATP), RHOA, Nieman-Pick C1-like1 protein (NPC1L1), farnesoid X receptor (FXR),…	Nutrition, metabolism, and cardiovascular diseases : NMCD	2014	['methyl']
abcb1	24996974	Changes in gene expression profile in two multidrug resistant cell lines derived from a same drug sensitive cell line.	The highly overexpressed gene in MDR cell lines was ABCB1, and both presented the ABCB1 promoter unmethylated.	Leukemia research	2014	['methyl']
abcb1	25089713	ABCB1 regulation through LRPPRC is influenced by the methylation status of the GC -100 box in its promoter.	Chromatin immunoprecipitation and Pgp expression after DNA demethylation treatment showed that LRPPRC binding is affected by the methylation status of ABCB1 GC -100 box.	Epigenetics	2014	['methyl']
abcb1	25089713	ABCB1 regulation through LRPPRC is influenced by the methylation status of the GC -100 box in its promoter.	In addition, we evaluated the potential connection between this regulation and the methylation status of the ABCB1 promoter in its GC -100 box.	Epigenetics	2014	['methyl']
abcb1	25089713	ABCB1 regulation through LRPPRC is influenced by the methylation status of the GC -100 box in its promoter.	Pyrosequencing analysis showed that the ABCB1 promoter is differentially methylated at its GC -100 box in K562 cells compared with Lucena cells, and in CML patients with different response to IM.	Epigenetics	2014	['methyl']
abcb1	25369892	Heterogeneity of DNA methylation in multifocal prostate cancer.	Promoter sequences of the RASSF1 and ESR1 genes were methylated in all paired PCa foci, and frequent (≥75 %) DNA methylation was detected in RARB, GSTP1, and ABCB1 genes.	Virchows Archiv : an international journal of pathology	2014	['methyl']
abcb1	25535031	Desmethyl bosentan displays a similar in vitro interaction profile as bosentan.	In contrast, desmethyl bosentan induced mRNA expression of cytochrome P450 3A4 (CYP3A4, about 6-fold at 50 μM), ABCB1 (P-gp, about 4.5-fold at 50 μM), and ABCG2 (breast cancer resistance protein, about 2-fold at 50 μM), whereas CYP2C19, ABCB11, and ABCC2 (multidrug resistance-associated protein 2) were not induced in LS180 cells.	Pulmonary pharmacology & therapeutics	2014	['methyl']
abcb1	25667220	Pulmonary expression of CYP2A13 and ABCB1 is regulated by FOXA2, and their genetic interaction is associated with lung cancer.	Inhaled xenobiotics such as tobacco-specific carcinogen 4-(methylnitrosamino)-1-(3-pyridyl)-1-butanone are mainly metabolized by phase I oxidase cytochrome P450, family 2, subfamily A, polypeptide 13 (CYP2A13), phase II conjugate UDP glucuronosyltransferase 2 family, polypeptide B17 (UGT2B17), and phase III transporter ATP-binding cassette, subfamily B (MDR/TAP), member 1 (ABCB1), with genetic po…	FASEB journal : official publication of the Federation of American Societies for Experimental Biology	2015	['methyl']
abcb1	25749419	Triapine-mediated ABCB1 induction via PKC induces widespread therapy unresponsiveness but is not underlying acquired triapine resistance.	Notably, SW480/tria cells displayed broad cross-resistance against several known ABCB1 substrates due to high ABCB1 levels (induced by promoter hypomethylation).	Cancer letters	2015	['hypomethyl', 'methyl']
abcb1	25769882	Re-expression of LKB1 in LKB1-mutant EKVX cells leads to resistance to paclitaxel through the up-regulation of MDR1 expression.	However, the presence of LKB1 protein was not required to maintain this increased MDR1 expression even though there was no genetic amplification or promoter de-methylation of the ABCB1 locus in EKVX-LKB1-WT cells.	Lung cancer (Amsterdam, Netherlands)	2015	['methyl']
abcb1	26319048	In vitro and in vivo downregulation of the ATP binding cassette transporter B1 by the HMG-CoA reductase inhibitor simvastatin.	We have previously shown that the 3-hydroxy-3-methylglutaryl coenzyme A (HMG-CoA) reductase inhibitor simvastatin directly inhibits ABCB1, alters the glycosylation of the transporter, and enhances the intracellular accumulation of doxorubicin with subsequent anti-cancer action.	Naunyn-Schmiedeberg's archives of pharmacology	2015	['methyl']
abcb1	26459268	Frequent down-regulation of ABC transporter genes in prostate cancer.	ABCB1 transcript level was evaluated in a larger set of PCa cases (N = 78) and NPT (N = 15) by real-time PCR, the same PCa cases were assessed for the gene promoter hypermethylation by methylation-specific PCR.	BMC cancer	2015	['hypermethyl', 'methyl']
abcb1	26459268	Frequent down-regulation of ABC transporter genes in prostate cancer.	Promoter methylation of ABCB1 predominantly occurred in PCa and was rarely detected in NPT (p < 0.001).	BMC cancer	2015	['methyl']
abcb1	27154635	Effects of polymorphisms in CYP2D6 and ABC transporters and side effects induced by gefitinib on the pharmacokinetics of the gefitinib metabolite, O-desmethyl gefitinib.	We investigated the effects of polymorphisms in CYP2D6, ABCB1, and ABCG2 and the side effects induced by gefitinib on the pharmacokinetics of O-desmethyl gefitinib, the active metabolite of gefitinib.	Medical oncology (Northwood, London, England)	2016	['methyl']
abcb1	27154635	Effects of polymorphisms in CYP2D6 and ABC transporters and side effects induced by gefitinib on the pharmacokinetics of the gefitinib metabolite, O-desmethyl gefitinib.	On the other hand, there were no significant differences in the AUC0-24 of O-desmethyl gefitinib between ABCB1 and ABCG2 genotypes.	Medical oncology (Northwood, London, England)	2016	['methyl']
abcb1	27399166	Influence of ADORA2A gene polymorphism on leukoencephalopathy risk in MTX-treated pediatric patients affected by hematological malignancies.	Gene polymorphisms within the adenosine pathway (ATIC, adenosine A2A receptor [ADORA2A]) and the MTX pathway (methylenetetrahydrofolate reductase [MTHFR] and ABCB1) were genotyped using TaqMan assays.	Pediatric blood & cancer	2016	['methyl']
abcb1	27995666	Hypermethylation of ATP-binding cassette B1 (ABCB1) multidrug resistance 1 (MDR1) is associated with cisplatin resistance in the A549 lung adenocarcinoma cell line.	In conclusion, this in vitro and human tissue study of lung adenocarcinoma cells demonstrated that hypermethylation of the ABCB1 gene correlated with increased gene expression and was associated with the acquisition of resistance to the cisplatin analogue, DDP in human lung adenocarcinoma cells.	International journal of experimental pathology	2016	['hypermethyl', 'methyl']
abcb1	27995666	Hypermethylation of ATP-binding cassette B1 (ABCB1) multidrug resistance 1 (MDR1) is associated with cisplatin resistance in the A549 lung adenocarcinoma cell line.	In this study, the major purpose was to assess the expression and methylation levels of ABCB1 in human lung adenocarcinoma and to reveal the relationship between these processes and acquisition of cisplatin (DDP) resistance in the human cancer cell line A549.	International journal of experimental pathology	2016	['methyl']
abcb1	27995666	Hypermethylation of ATP-binding cassette B1 (ABCB1) multidrug resistance 1 (MDR1) is associated with cisplatin resistance in the A549 lung adenocarcinoma cell line.	Our results showed that the onset of resistance to the cisplatin analogue, DDP, was associated with hypermethylation of the ABCB1 gene.	International journal of experimental pathology	2016	['methyl', 'hypermethyl']
abcb1	27995666	Hypermethylation of ATP-binding cassette B1 (ABCB1) multidrug resistance 1 (MDR1) is associated with cisplatin resistance in the A549 lung adenocarcinoma cell line.	Taken together, our study highlighted the connection between increased ABCB1 methylation level and upregulated expression of the gene in lung cancer.	International journal of experimental pathology	2016	['methyl']
abcb1	27995666	Hypermethylation of ATP-binding cassette B1 (ABCB1) multidrug resistance 1 (MDR1) is associated with cisplatin resistance in the A549 lung adenocarcinoma cell line.	Treatment with 5-Aza-C contributed to the hypomethylation of the ABCB1 gene and decreased ABCB1 protein expression in A549 cells.	International journal of experimental pathology	2016	['hypomethyl', 'methyl']
abcb1	28880088	Brain Accumulation of Ponatinib and Its Active Metabolite, N-Desmethyl Ponatinib, Is Limited by P-Glycoprotein (P-GP/ABCB1) and Breast Cancer Resistance Protein (BCRP/ABCG2).	Using in vitro transport assays and knockout mouse models, we investigated whether the multidrug efflux transporters ABCB1 and ABCG2 transport ponatinib and whether they, or the drug-metabolizing enzyme CYP3A, affect the oral availability and brain accumulation of ponatinib and its active N-desmethyl metabolite (DMP).	Molecular pharmaceutics	2017	['methyl']
abcb1	29552197	Dynamic quantitative detection of ABC transporter family promoter methylation by MS-HRM for predicting MDR in pancreatic cancer.	A novel technology, methylation-sensitive high-resolution melting, was used to monitor the dynamic changes of ABC transporter family promoter methylation, including ATP binding cassette subfamily B member 1 (ABCB1), ATP binding cassette subfamily C (ABCC) and ATP binding cassette subfamily G member 2 (ABCG2) mRNA expression.	Oncology letters	2018	['methyl']
abcb1	29552197	Dynamic quantitative detection of ABC transporter family promoter methylation by MS-HRM for predicting MDR in pancreatic cancer.	It was revealed that, with elevation of initial gemcitabine concentration, expression of ABCB1, ABCC and ABCG2 mRNA and corresponding downstream proteins was increased while promoter methylation was decreased.	Oncology letters	2018	['methyl']
abcb1	29552197	Dynamic quantitative detection of ABC transporter family promoter methylation by MS-HRM for predicting MDR in pancreatic cancer.	These discoveries indicate that promoter methylation of ABCB1, ABCC and ABCG2 may be a valuable indicator of drug-resistance characteristics in BxPC-3/Gem and PANC-1/Gem cells via quantitative and simultaneous detection.	Oncology letters	2018	['methyl']
abcb1	30052463	Novel Potent ABCB1 Modulator, Phenethylisoquinoline Alkaloid, Reverses Multidrug Resistance in Cancer Cell.	Two isoquinoline derivatives were identified as novel ABCB1 inhibitors, one of which was a phenethylisoquinoline alkaloid, (±)-7-benzyloxy-1-(3-benzyloxy-4-methoxyphenethyl)-1,2,3,4-tetrahydro-6-methoxy-2-methylisoquinoline oxalate.	Molecular pharmaceutics	2018	['methyl']
abcb1	30370250	Interactions Between	This exploratory study aimed to investigate the interplay between preoperative statin use, ABCB1 genotype, and tumor-specific expression of the statin target 3-hydroxy-3-methylglutaryl-coenzyme A reductase (HMGCR) in breast cancer.	Frontiers in oncology	2018	['methyl']
abcb1	30466608	Epimagnolin A, a tetrahydrofurofuranoid lignan from Magnolia fargesii, reverses ABCB1-mediated drug resistance.	Molecular docking studies on human ABCB1 showed that epimagnolin A docked to the same binding pocket as verapamil, and 3-(4,5-dimethyl-2-thiazol-2-yl)-2,5-diphenyl-2H-tetrazolium bromide (MTT) assays showed that the sensitivities of Flp-In-293/ABCB1 cells against anti-cancer drugs were enhanced upon exposure to 10 μM epimagnolin A.	Phytomedicine : international journal of phytotherapy and phytopharmacology	2018	['methyl']
abcb1	30586228	Pharmacophoric features for a very potent 5-spirofluorenehydantoin inhibitor of cancer efflux pump ABCB1, based on X-ray analysis.	In order to extend knowledge about pharmacophoric features responsible for ABCB1 inhibitory properties of imidazolidin-2,4-dione derivatives, 1'-[4-(4-(o-methoxyphenyl)-piperazin-1-yl)butyl]-3'-methyl-spiro(fluoren-9,5'-imidazolidine)-2',4'-dione (3) and its salt (4) with rhodanine-3-acetic acid (RA) were prepared and investigated by X-ray diffraction method, as well as their efflux modulating ef…	Chemical biology & drug design	2019	['methyl']
abcb1	30622172	Brain Distribution and Active Efflux of Three panRAF Inhibitors: Considerations in the Treatment of Melanoma Brain Metastases.	The purpose of this study was to perform a quantitative assessment and evaluation of the influence of efflux mechanisms at the blood-brain barrier (BBB), in particular, Abcb1/P-glycoprotein (P-gp) and Abcg2/breast cancer resistance protein (Bcrp), on the brain distribution of three panRAF inhibitors: CCT196969 [1-(3-(tert-butyl)-1-phenyl-1H-pyrazol-5-yl)-3-(2-fluoro-4-((3-oxo-3,4-dihydropyrido[2,…	The Journal of pharmacology and experimental therapeutics	2019	['methyl']
abcb1	31173253	Development of high‑resolution melting analysis for ABCB1 promoter methylation: Clinical consequences in breast and ovarian carcinoma.	A detailed assessment of ABCB1 promoter methylation is of importance for predicting therapy outcome and prognosis.	Oncology reports	2019	['methyl']
abcb1	31173253	Development of high‑resolution melting analysis for ABCB1 promoter methylation: Clinical consequences in breast and ovarian carcinoma.	HRM analysis of ABCB1 methylation correlated with the results of pyrosequencing (P=0.001) demonstrating its analytical validity and utility.	Oncology reports	2019	['methyl']
abcb1	31173253	Development of high‑resolution melting analysis for ABCB1 promoter methylation: Clinical consequences in breast and ovarian carcinoma.	Hypermethylation of the analyzed ABCB1 promoter region was significantly correlated with low levels of the ABCB1 transcript in tumors from a subset of patients with breast and ovarian carcinoma prior to chemotherapy but not following treatment.	Oncology reports	2019	['methyl']
abcb1	31173253	Development of high‑resolution melting analysis for ABCB1 promoter methylation: Clinical consequences in breast and ovarian carcinoma.	In addition, the clinical effects of the methylation status of the ABCB1 promoter were analyzed in patients with breast and ovarian carcinoma prior and subsequent to chemotherapy treatment.	Oncology reports	2019	['methyl']
abcb1	31173253	Development of high‑resolution melting analysis for ABCB1 promoter methylation: Clinical consequences in breast and ovarian carcinoma.	Thus, validated methods for the analysis of ABCB1 promoter methylation are urgently required.	Oncology reports	2019	['methyl']
abcb1	32676451	Methyl-Cantharidimide (MCA) Has Anticancer Efficacy in ABCB1- and ABCG2-Overexpressing and Cisplatin Resistant Cancer Cells.	In this study, we investigated the efficacy of methyl-cantharidimide (MCA), a cantharidin (CTD) analog, as an anticancer drug, in cancer cells overexpressing either ABCB1 or ABCG2 transporters and in cisplatin-resistant cancer cells.	Frontiers in oncology	2020	['methyl']
abcc1	19426680	Gene expression profiling of leukemia T-cells resistant to methotrexate and 7-hydroxymethotrexate reveals alterations that preserve intracellular levels of folate and nucleotide biosynthesis.	methylene tetrahydrofolate reductase, glycinamide ribonucleotide formyltransferase, adenosine deaminase, cystathionine beta synthase, as well as the ATP-dependent folate exporters BCRP/ABCG2 and MRP1/ABCC1.	Biochemical pharmacology	2009	['methyl']
abcc1	19689431	Characterization of functional activity of ABCB1 and ABCC1 proteins in eggs and embryonic cells of the sea urchin Echinometra lucunter.	Eggs and spermatozoa of E. lucunter accumulated more C-AM (calcein acetoxymethyl ester), a fluorescent substrate of ABCB1 and ABCC1 proteins, than embryonic cells.	Bioscience reports	2010	['methyl']
abcc1	20431255	Quantitative analysis of mRNA for 10 different drug resistance factors in dogs with lymphoma.	Expression levels of ABCB1, ABCC1, Lung resistance-associated protein (LRP), ABCG2, p53, p21(waf1), Bcl-2, CD40L, glutathione S-transferase alpha (GSTα), and O⁶-methylguanine-DNA-methyltransferase (MGMT) genes, and mutation of p53 gene were examined in 23 dogs with multicentric high-grade lymphoma to explore their association with drug resistance of the tumor cells.	The Journal of veterinary medical science	2010	['methyl']
abcc1	21956451	Expression and promoter methylation analysis of ATP-binding cassette genes in pancreatic cancer.	We investigated the relationship of ABCB1/MDR1, ABCC1/MRP1 and ABCG2/BCRP expression and promoter methylation with pancreatic cancer tumorigenesis and drug resistance.	Oncology reports	2011	['methyl']
abcc1	21956451	Expression and promoter methylation analysis of ATP-binding cassette genes in pancreatic cancer.	ABCB1/MDR1, ABCC1/MRP1 and ABCG2/BCRP expression correlated with pancreatic cancer tumorigenesis and drug resistance in a mechanism that is independent of promoter methylation.	Oncology reports	2011	['methyl']
abcc1	21956451	Expression and promoter methylation analysis of ATP-binding cassette genes in pancreatic cancer.	The ABCB1/MDR1, ABCC1/MRP1 and ABCG2/BCRP promoter were hypomethylated in all the cell lines.	Oncology reports	2011	['methyl', 'hypomethyl']
abcc1	24996502	Resistance and intolerance to statins.	The resistance to statins has been associated with polymorphisms in the 3-hydroxy-3-methylglutaryl coenzyme A reductase (HMG-CoA-R), P-glycoprotein (Pg-P/ABCB1), breast cancer resistance protein (BCRP/ABCG2), multidrug resistance-associated proteins (MRP1/ABCC1 and MRP2/ABCC2), organic anion transporting polypeptides (OATP), RHOA, Nieman-Pick C1-like1 protein (NPC1L1), farnesoid X receptor (FXR),…	Nutrition, metabolism, and cardiovascular diseases : NMCD	2014	['methyl']
abcc1	30257334	KDM5c inhibits multidrug resistance of colon cancer cell line by down-regulating ABCC1.	KDM5c might downregulate ABCC1 expression by demethylating the ABCC1 H3K4me3 in the TSS region, which can promote multidrug resistance, such that inhibiting KDM5c could decrease multidrug cancer cell resistance.	Biomedicine & pharmacotherapy = Biomedecine & pharmacotherapie	2018	['methyl']
abhd8	30559148	Genetic Data from Nearly 63,000 Women of European Descent Predicts DNA Methylation Biomarkers and Epithelial Ovarian Cancer Risk.	Integrative analyses of genetic, methylation, and gene expression data identified consistent directions of associations across 12 CpG, five genes, and EOC risk, suggesting that methylation at these 12 CpG may influence EOC risk by regulating expression of these five genes, namely MAPT, HOXB3, ABHD8, ARHGAP27, and SKAP1.	Cancer research	2018	['methyl']
actn1	23145029	Intronic parent-of-origin dependent differential methylation at the Actn1 gene is conserved in rodents but is not associated with imprinted expression.	In a previous genome-wide analysis of mouse brain DNA methylation, we found a novel differentially methylated region in a CpG island located in the last intron of the alpha 1 Actinin (Actn1) gene.	PloS one	2012	['methyl']
actn1	23145029	Intronic parent-of-origin dependent differential methylation at the Actn1 gene is conserved in rodents but is not associated with imprinted expression.	In this region, preferential methylation of the maternal allele was observed; however, there were no reports of imprinted expression of Actn1.	PloS one	2012	['methyl']
actn1	23145029	Intronic parent-of-origin dependent differential methylation at the Actn1 gene is conserved in rodents but is not associated with imprinted expression.	Therefore, we have tested if differential methylation of this region is common to other tissues and species and affects the expression of Actn1.	PloS one	2012	['methyl']
actn1	23145029	Intronic parent-of-origin dependent differential methylation at the Actn1 gene is conserved in rodents but is not associated with imprinted expression.	We have found that Actn1 differential methylation occurs in diverse mouse tissues.	PloS one	2012	['methyl']
acvr1c	33168005	OKlahoma Nitrone-007: novel treatment for diffuse intrinsic pontine glioma.	OKN-007-treated mice also significantly decreased protein expression of the human nuclear antigen (HNA) (p < 0.001), ACVR1 (p < 0.0001), and c-MET (p < 0.05), as well as significantly increased expression of cleaved caspase 3 (p < 0.001) and histone H3 K27-trimethylation (p < 0.01), compared to untreated mouse tumors.	Journal of translational medicine	2020	['methyl']
adal	15746164	Prevention of mouse skin tumor promotion by dietary energy restriction requires an intact adrenal gland and glucocorticoid supplementation restores inhibition.	Female SENCAR mice were initiated with 7,12-dimethylbenzanthracene (DMBA) and promoted with 12-O-tetradecanoylphorbol-13-acetate (TPA) in either sham-operated or adrenalectomized (ADX) mice fed ad libitum (AL) or energy restricted diets.	Carcinogenesis	2005	['methyl']
adal	31685042	Effects of two types of energy restriction on methylation levels of adiponectin receptor 1 and leptin receptor overlapping transcript in a mouse mammary tumour virus-transforming growth factor-	To study the effects of ER on the methylation levels in adiponectin receptor 1 (AdipoR1) and leptin receptor overlapping transcript (Leprot) genes using the pyrosequencing method in mammary fat pad tissue, mouse mammary tumour virus-transforming growth factor-α (MMTV-TGF-α) female mice were randomly assigned to ad libitum (AL), chronic ER (CER, 15 % ER) or intermittent ER (3 weeks AL and 1 week 6…	The British journal of nutrition	2019	['methyl']
adam10	21087933	Low cholesterol triggers membrane microdomain-dependent CD44 shedding and suppresses tumor cell migration.	In this study, we demonstrated that cholesterol depletion with methyl-β-cyclodextrin, which disintegrates membrane lipid rafts, enhances CD44 shedding mediated by a disintegrin and metalloproteinase 10 (ADAM10) and that cholesterol depletion disorders CD44 localization to the lipid raft.	The Journal of biological chemistry	2010	['methyl']
adam12	22984426	Unlike pancreatic cancer cells pancreatic cancer associated fibroblasts display minimal gene induction after 5-aza-2'-deoxycytidine.	We examined differentially expressed genes between CAFs and control fibroblasts for candidate methylated genes and identified the disintegrin and metalloprotease, ADAM12 as hypomethylated and overexpressed in pancreatic CAF lines and overexpressed in fibroblasts adjacent to primary pancreatic adenocarcinomas.	PloS one	2012	['hypomethyl', 'methyl']
adam12	23603248	Deregulation of the histone demethylase JMJD2A is involved in human carcinogenesis through regulation of the G(1)/S transition.	Furthermore, JMJD2A appears to directly transactivate the expression of some tumor associated proteins including ADAM12 through the regulation of histone H3K9 methylation.	Cancer letters	2013	['methyl']
adam12	25892053	Effects of nitric oxide synthase deficiency on a disintegrin and metalloproteinase domain-containing protein 12 expression in mouse brain samples.	Inhibition of NOS using N(ω)-Nitro-L-arginine methyl ester hydrochloride, induced ADAM12 mRNA expression in N9 and PC12 cell lines.	Molecular medicine reports	2015	['methyl']
adam12	32019179	ADAM12 is A Potential Therapeutic Target Regulated by Hypomethylation in Triple-Negative Breast Cancer.	Furthermore, ADAM12 hypomethylation was associated with a worse outcome in TNBC tissues and was also found in adjacent-to-tumour tissue and, preliminarily, in plasma from TNBC patients.	International journal of molecular sciences	2020	['hypomethyl', 'methyl']
adam12	32019179	ADAM12 is A Potential Therapeutic Target Regulated by Hypomethylation in Triple-Negative Breast Cancer.	Our results indicate that ADAM12 is a potential therapeutic target and its hypomethylation could be a poor outcome biomarker in TNBC.	International journal of molecular sciences	2020	['methyl', 'hypomethyl']
adam12	32019179	ADAM12 is A Potential Therapeutic Target Regulated by Hypomethylation in Triple-Negative Breast Cancer.	Three genes (Von Willenbrand factor C and Epidermal Growth Factor domain-containing protein (VWCE), tetraspanin-9 (TSPAN9) and ADAM12) were found to be exclusively hypomethylated in TNBC.	International journal of molecular sciences	2020	['methyl', 'hypomethyl']
adam12	32319603	ADAM12 silencing promotes cellular apoptosis by activating autophagy in choriocarcinoma cells.	However, the suppression of autophagy by 3‑methyladenine could block ADAM12 silencing‑induced cellular apoptosis.	International journal of oncology	2020	['methyl']
adam12	32319603	ADAM12 silencing promotes cellular apoptosis by activating autophagy in choriocarcinoma cells.	The downregulation of p‑mTOR expression by ADAM12 silencing was rescued in 3‑methyladenine‑treated JEG‑3 cells, indicating that mTOR might participate in the autophagy‑mediated pro‑apoptotic effect of ADAM12 silencing.	International journal of oncology	2020	['methyl']
adamts16	24088737	Novel methylation biomarker panel for the early detection of pancreatic cancer.	We identified two novel genes, BNC1 (92%) and ADAMTS1 (68%), that showed a high frequency of methylation in pancreatic cancers (n = 143), up to 100% in PanIN-3 and 97% in stage I invasive cancers.	Clinical cancer research : an official journal of the American Association for Cancer Research	2013	['methyl']
adamts16	30081852	Aberrant DNA methylation of ADAMTS16 in colorectal and other epithelial cancers.	Strikingly, 8 CpGs located in the ADAMTS16 gene were commonly differentially methylated in all three cancer entities.	BMC cancer	2018	['methyl']
adamts16	30081852	Aberrant DNA methylation of ADAMTS16 in colorectal and other epithelial cancers.	We identified ADAMTS16 as novel gene with cancer-specific promoter hypermethylation in CRC, LC and SCC patients implicating ADAMTS16 as potential biomarker for these tumors.	BMC cancer	2018	['hypermethyl', 'methyl']
adamts16	30081852	Aberrant DNA methylation of ADAMTS16 in colorectal and other epithelial cancers.	While notable/frequent alterations in methylation patterns within ADAM genes were not observed, conspicuous changes were found in ADAMTS16 and ADAMTS2.	BMC cancer	2018	['methyl']
adamts18	17546048	Epigenetic identification of ADAMTS18 as a novel 16q23.1 tumor suppressor frequently silenced in esophageal, nasopharyngeal and multiple other carcinomas.	Both pharmacological and genetic demethylation dramatically induced the ADAMTS18 expression, indicating that CpG methylation directly contributes to the tumor-specific silencing of ADAMTS18.	Oncogene	2007	['methyl']
adamts18	17546048	Epigenetic identification of ADAMTS18 as a novel 16q23.1 tumor suppressor frequently silenced in esophageal, nasopharyngeal and multiple other carcinomas.	Instead, methylation of the ADAMTS18 promoter CpG Island was frequently detected with methylation-specific PCR and bisulfite genome sequencing in multiple carcinoma cell lines and primary carcinomas, but not in any nontumor cell line and normal epithelial tissue.	Oncogene	2007	['methyl']
adamts18	19806480	High-resolution melting analysis of ADAMTS18 methylation levels in gastric, colorectal and pancreatic cancers.	Expression levels of ADAMTS18 were inversely correlated with methylation levels.	Medical oncology (Northwood, London, England)	2009	['methyl']
adamts18	19806480	High-resolution melting analysis of ADAMTS18 methylation levels in gastric, colorectal and pancreatic cancers.	No significant association was found between ADAMTS18 methylation status and TNM staging in the cancers.	Medical oncology (Northwood, London, England)	2009	['methyl']
adamts18	19806480	High-resolution melting analysis of ADAMTS18 methylation levels in gastric, colorectal and pancreatic cancers.	The frequency of ADAMTS18 methylation in all three types of cancers was significantly higher than that in normal tissues.	Medical oncology (Northwood, London, England)	2009	['methyl']
adamts18	19806480	High-resolution melting analysis of ADAMTS18 methylation levels in gastric, colorectal and pancreatic cancers.	We used high-resolution melting (HRM) analysis to detect the methylation levels of ADAMTS18 gene in 100 gastric cancers, 100 colorectal cancers, 70 pancreatic cancers, and equal number of adjacent normal tissues.	Medical oncology (Northwood, London, England)	2009	['methyl']
adamts18	25569086	Hypermethylation of the 16q23.1 tumor suppressor gene ADAMTS18 in clear cell renal cell carcinoma.	ADAMTS18 down-regulation and hypermethylation were detected in the ccRCC-derived cell lines using RT-PCR and MSP.	International journal of molecular sciences	2015	['hypermethyl', 'methyl']
adamts18	25569086	Hypermethylation of the 16q23.1 tumor suppressor gene ADAMTS18 in clear cell renal cell carcinoma.	Further, we analyzed the relationship between the ADAMTS18 gene methylation and clinicopathological features, including short-term disease-free survival (DFS), in patients with ccRCC.	International journal of molecular sciences	2015	['methyl']
adamts18	25569086	Hypermethylation of the 16q23.1 tumor suppressor gene ADAMTS18 in clear cell renal cell carcinoma.	Furthermore, the methylation status of ADAMTS18 was not significantly associated with gender, age, location, tumor diameter, pathological stage, nuclear grade or short-term DFS in patients with ccRCC (p > 0.05).	International journal of molecular sciences	2015	['methyl']
adamts18	25569086	Hypermethylation of the 16q23.1 tumor suppressor gene ADAMTS18 in clear cell renal cell carcinoma.	The ADAMTS18 gene is often down-regulated by hypermethylation in ccRCC-derived cell lines and primary tumors, indicating its critical role as a TSG in ccRCC.	International journal of molecular sciences	2015	['hypermethyl', 'methyl']
adamts18	25569086	Hypermethylation of the 16q23.1 tumor suppressor gene ADAMTS18 in clear cell renal cell carcinoma.	Treatment with 5-AzaC reversed the hypermethylation of the ADAMTS18 gene and restored its expression.	International journal of molecular sciences	2015	['methyl', 'hypermethyl']
adamts18	25569086	Hypermethylation of the 16q23.1 tumor suppressor gene ADAMTS18 in clear cell renal cell carcinoma.	We conclude that ADAMTS18 gene hypermethylation may be involved in the tumorigenesis of ccRCC and may serve as a novel biomarker for this disease.	International journal of molecular sciences	2015	['hypermethyl', 'methyl']
adamts18	25569086	Hypermethylation of the 16q23.1 tumor suppressor gene ADAMTS18 in clear cell renal cell carcinoma.	We examined ADAMTS18 gene expression and methylation by semi-quantitative reverse transcription PCR (RT-PCR) and methylation-specific polymerase chain reaction (MSP) in 5 ccRCC-derived cell lines before and after treatment with 5-aza-2'-deoxycytidine (5-AzaC).	International journal of molecular sciences	2015	['methyl']
adamts18	27634218	DNA methylation profiling of esophageal adenocarcinoma using Methylation Ligation-dependent Macroarray (MLM).	Moreover, seven of them (ADAMTS18, APC, DKK2, FOXL2, GPX3, TIMP3 and WIF1) were found aberrantly methylated in all or almost all the tumor samples, suggesting an important role for these genes in EAC.	Biochemical and biophysical research communications	2016	['methyl']
adamts18	27900031	Chromosome 16q genes	Our results indicated that CDH1, CDH13 and ADAMTS18, which are localized on chromosome 16q, are remarkably correlated and frequently methylated in human lymphomas, and their methylation could not be explained solely by the mRNA expression level of DNMTs.	Oncology letters	2016	['methyl']
adamts18	27900031	Chromosome 16q genes	Using reverse transcription-quantitative polymerase chain reaction (RT-qPCR) and methylation-specific PCR (MSP) analysis, the promoter methylation status and messenger RNA (mRNA) expression levels of CDH1, CDH13 and ADAMTS18, which are putative tumor-suppressor genes located on chromosome 16q, were evaluated.	Oncology letters	2016	['methyl']
adamts18	28503860	Epigenetic silencing of ADAMTS18 promotes cell migration and invasion of breast cancer through AKT and NF-κB signaling.	ADAMTS18 promoter methylation was detected in 70.8% of tumor tissues by methylation-specific PCR, but none of the normal tissues.	Cancer medicine	2017	['methyl']
adamts18	28503860	Epigenetic silencing of ADAMTS18 promotes cell migration and invasion of breast cancer through AKT and NF-κB signaling.	Demethylation treatment restored ADAMTS18 expression in silenced breast cell lines.	Cancer medicine	2017	['methyl']
adamts18	28503860	Epigenetic silencing of ADAMTS18 promotes cell migration and invasion of breast cancer through AKT and NF-κB signaling.	We previously found ADAMTS18 as frequently methylated tumor suppressor gene (TSG) for multiple carcinomas, however, its biological functions and underlying molecular mechanisms in breast carcinogenesis remain unknown.	Cancer medicine	2017	['methyl']
adamts18	30417422	Inactivation of ADAMTS18 by aberrant promoter hypermethylation contribute to lung cancer progression.	Compared with normal lung tissue, ADAMTS18 in lung tumors was frequently methylated.	Journal of cellular physiology	2018	['methyl']
adamts18	30417422	Inactivation of ADAMTS18 by aberrant promoter hypermethylation contribute to lung cancer progression.	Demethylation by the DNA methyltransferase inhibitor 5-aza-2'-deoxycytidine, with or without the histone deacetylase inhibitor trichostatin A, restored ADAMTS18 expression.	Journal of cellular physiology	2018	['methyl']
adamts18	30417422	Inactivation of ADAMTS18 by aberrant promoter hypermethylation contribute to lung cancer progression.	Immunohistochemistry, quantitative reverse-transcription polymerase chain reaction (qRT-PCR), and methylation-specific PCR were used to assay ADAMTS18 expression and promoter methylation in lung tumor tissues and adjacent tissues.	Journal of cellular physiology	2018	['methyl']
adamts18	30417422	Inactivation of ADAMTS18 by aberrant promoter hypermethylation contribute to lung cancer progression.	Our study suggests that ADAMTS18 promoter methylation is a potential epigenetic biomarker for early detection of lung cancer and warrants investigation as a therapeutic target for early-stage lung cancer.	Journal of cellular physiology	2018	['methyl']
adamts18	30417422	Inactivation of ADAMTS18 by aberrant promoter hypermethylation contribute to lung cancer progression.	Thus, our results demonstrated that the tumor suppressor gene ADAMTS18 was downregulated in lung cancer by promoter CpG methylation, and it promoted sensitivity to cisplatin via EGFR/AKT signaling.	Journal of cellular physiology	2018	['methyl']
adamts18	30417422	Inactivation of ADAMTS18 by aberrant promoter hypermethylation contribute to lung cancer progression.	We found that ADAMTS18 was silenced in lung cancer cells by promoter methylation.	Journal of cellular physiology	2018	['methyl']
adamts19	26634009	Epigenetic inactivation of the extracellular matrix metallopeptidase ADAMTS19 gene and the metastatic spread in colorectal cancer.	In a previous work, we found ADAMTS19 frequently hypermethylated in colorectal cancer (CRC).	Clinical epigenetics	2015	['hypermethyl', 'methyl']
adamts19	26634009	Epigenetic inactivation of the extracellular matrix metallopeptidase ADAMTS19 gene and the metastatic spread in colorectal cancer.	The methylation status of the CpG island in the promoter of ADAMTS19 was determined in 252 colorectal, 65 pancreatic, 33 breast and 169 ovarian primary tumors, 70 CRC metastases, and 10 CRC cell lines.	Clinical epigenetics	2015	['methyl']
adamts19	26634009	Epigenetic inactivation of the extracellular matrix metallopeptidase ADAMTS19 gene and the metastatic spread in colorectal cancer.	Tumor-specific methylation of ADAMTS19 was significantly more frequent in gastrointestinal than in gynecological cancers (odds ratio (OR) = 2.9, confidence interval (CI) = (1.9-4.7), p = 5.2 × 10(-7)) and was independent of the methylation of adjacent loci in CRC.	Clinical epigenetics	2015	['methyl']
adamts8	23666970	DNA methylation signatures identify biologically distinct thyroid cancer subtypes.	Among the genes indentified, we show that 4 potential tumor suppressor genes (ADAMTS8, HOXB4, ZIC1, and KISS1R) and 4 potential oncogenes (INSL4, DPPA2, TCL1B, and NOTCH4) are frequently regulated by aberrant methylation in primary thyroid tumors.	The Journal of clinical endocrinology and metabolism	2013	['methyl']
adamts8	24184540	The metalloprotease ADAMTS8 displays antitumor properties through antagonizing EGFR-MEK-ERK signaling and is silenced in carcinomas by CpG methylation.	Aberrant methylation of ADAMTS8 was also detected in several types of primary tumors but rarely in normal tissues.	Molecular cancer research : MCR	2013	['methyl']
adamts8	24184540	The metalloprotease ADAMTS8 displays antitumor properties through antagonizing EGFR-MEK-ERK signaling and is silenced in carcinomas by CpG methylation.	Pharmacologic or genetic demethylation restored ADAMTS8 expression, indicating that promoter methylation mediates its silencing.	Molecular cancer research : MCR	2013	['methyl']
adamts8	24184540	The metalloprotease ADAMTS8 displays antitumor properties through antagonizing EGFR-MEK-ERK signaling and is silenced in carcinomas by CpG methylation.	This study uncovers the tumor suppressive function of ADAMTS8, one of the ADAMTS family members, and its frequent methylation in certain tumors could be developed as a potential biomarker.	Molecular cancer research : MCR	2013	['methyl']
adamts8	24184540	The metalloprotease ADAMTS8 displays antitumor properties through antagonizing EGFR-MEK-ERK signaling and is silenced in carcinomas by CpG methylation.	Thus, our data demonstrate that ADAMTS8 metalloprotease acts as a functional tumor suppressor through antagonizing EGFR-MEK-ERK signaling, in addition to its previously reported anti-angiogenesis function, and is frequently methylated in common tumors.	Molecular cancer research : MCR	2013	['methyl']
adamts8	27493958	Downregulation of ADAMTS8 by DNA Hypermethylation in Gastric Cancer and Its Clinical Significance.	A significant association was found between ADAMTS8 methylation status and lymph node metastasis in primary gastric cancer.	BioMed research international	2016	['methyl']
adamts8	27493958	Downregulation of ADAMTS8 by DNA Hypermethylation in Gastric Cancer and Its Clinical Significance.	ADAMTS8 hypermethylation is associated with decreased expression in gastric cancer and may play an important role in the invasion and metastasis of gastric cancer.	BioMed research international	2016	['hypermethyl', 'methyl']
adamts8	27493958	Downregulation of ADAMTS8 by DNA Hypermethylation in Gastric Cancer and Its Clinical Significance.	ADAMTS8 mRNA expression was significantly lower in methylated primary gastric tumors.	BioMed research international	2016	['methyl']
adamts8	27493958	Downregulation of ADAMTS8 by DNA Hypermethylation in Gastric Cancer and Its Clinical Significance.	Thus, our results demonstrate that expression of ADAMTS8 mRNA is significantly decreased and DNA methylation is frequent in gastric cancer.	BioMed research international	2016	['methyl']
adamts8	27493958	Downregulation of ADAMTS8 by DNA Hypermethylation in Gastric Cancer and Its Clinical Significance.	We also examined the relationship between ADAMTS8 expression and methylation and clinicopathologic features.	BioMed research international	2016	['methyl']
adamts8	27493958	Downregulation of ADAMTS8 by DNA Hypermethylation in Gastric Cancer and Its Clinical Significance.	We analyzed the expression and methylation of ADAMTS8 in primary gastric tumors and gastric cancer cell lines.	BioMed research international	2016	['methyl']
adamts8	32033751	ADAMTS8 is frequently down-regulated in colorectal cancer and functions as a tumor suppressor.	ADAMTS8 that belongs to the zinc metalloproteinases family acts as a tumor suppressor and is silenced by CpG methylation in several carcinomas through previous studies, but its functions in CRC remain unknown.	Biochemical and biophysical research communications	2020	['methyl']
adamts8	32033751	ADAMTS8 is frequently down-regulated in colorectal cancer and functions as a tumor suppressor.	The results showed that ADAMTS8 was significantly down-regulated in CRC cell lines and primary tumor tissues and its expression was restored in Lovo cell lines with treatment DNA methyltransferase inhibitor 5-aza-2'-deoxycytidine and TSA.	Biochemical and biophysical research communications	2020	['methyl']
adamts9	16799631	Identification of a tumor suppressive critical region mapping to 3p14.2 in esophageal squamous cell carcinoma and studies of a candidate tumor suppressor gene, ADAMTS9.	Re-expression of ADAMTS9 was observed after demethylation drug treatment, confirming that hypermethylation is involved in gene downregulation.	Oncogene	2006	['methyl', 'hypermethyl']
adamts9	22907434	ADAMTS9 is a functional tumor suppressor through inhibiting AKT/mTOR pathway and associated with poor survival in gastric cancer.	Using genome-wide promoter methylation analysis, we identified a disintegrin-like and metalloprotease with thrombospondin type 1 motif 9 (ADAMTS9) is methylated in cancer.	Oncogene	2012	['methyl']
adamts9	22907434	ADAMTS9 is a functional tumor suppressor through inhibiting AKT/mTOR pathway and associated with poor survival in gastric cancer.	Kaplan-Meier survival curves showed that ADAMTS9 methylation was significantly associated with shortened survival in gastric cancer patients (P=0.001, log-rank test).	Oncogene	2012	['methyl']
adamts9	22907434	ADAMTS9 is a functional tumor suppressor through inhibiting AKT/mTOR pathway and associated with poor survival in gastric cancer.	Moreover, promoter methylation of ADAMTS9 was detected in 29.2% (21/72) of primary gastric tumors.	Oncogene	2012	['methyl']
adamts9	22907434	ADAMTS9 is a functional tumor suppressor through inhibiting AKT/mTOR pathway and associated with poor survival in gastric cancer.	Multivariate analysis showed that patients with ADAMTS9 methylation had a poorer overall survival (relative risk (RR)=2.788; 95% confidence interval, 1.474-5.274; P=0.002).	Oncogene	2012	['methyl']
adamts9	22907434	ADAMTS9 is a functional tumor suppressor through inhibiting AKT/mTOR pathway and associated with poor survival in gastric cancer.	The loss of ADAMTS9 expression was regulated by promoter hypermethylation and could be restored by demethylation agent.	Oncogene	2012	['hypermethyl', 'methyl']
adamts9	23358566	Epigenetic inactivation of ADAMTS9 via promoter methylation in multiple myeloma.	ADAMTS9 was reported to be a novel tumor suppressor gene and is downregulated in various types of human cancer due to hypermethylation of promoter CpG islands.	Molecular medicine reports	2013	['methyl', 'hypermethyl']
adamts9	23358566	Epigenetic inactivation of ADAMTS9 via promoter methylation in multiple myeloma.	In addition, the DNA demethylating agent, 5‑aza‑2'‑deoxycytidine and trichostatin A restored ADAMTS9 expression by suppressing promoter methylation in KM3 cells.	Molecular medicine reports	2013	['methyl']
adamts9	23358566	Epigenetic inactivation of ADAMTS9 via promoter methylation in multiple myeloma.	In the present study, DNA methylation was found to play a key role in ADAMTS9 gene silencing and the biological behavior of myeloma cells.	Molecular medicine reports	2013	['methyl']
adamts9	23358566	Epigenetic inactivation of ADAMTS9 via promoter methylation in multiple myeloma.	Promoter methylation of ADAMTS9 was detected in the KM3 cell line and 66% (37/56) MM patients by methylation‑specific PCR.	Molecular medicine reports	2013	['methyl']
adamts9	23358566	Epigenetic inactivation of ADAMTS9 via promoter methylation in multiple myeloma.	The results demonstrate that ADAMTS9 silencing by methylation may be a novel tumor marker for MM and the applicability of demethylating agents in the treatment of MM.	Molecular medicine reports	2013	['methyl']
adamts9	24833086	A new tumor suppressor LncRNA ADAMTS9-AS2 is regulated by DNMT1 and inhibits migration of glioma cells.	We also found that ADAMTS9-AS2 expression was negatively correlated with DNA methyltransferase-1 (DNMT1).	Tumour biology : the journal of the International Society for Oncodevelopmental Biology and Medicine	2014	['methyl']
adamts9	27453436	Methylation of a panel of genes in peripheral blood leukocytes is associated with colorectal cancer.	We carried out a case-control study including 421 CRC patients and 506 controls to examine the associations between six genes (AOX-1, RARB2, RERG, ADAMTS9, IRF4, and FOXE-1), multiple CpG site methylation (MCSM) and susceptibility to CRC.	Scientific reports	2016	['methyl']
adamts9	29186710	ADAMTS9 is Silenced by Epigenetic Disruption in Colorectal Cancer and Inhibits Cell Growth and Metastasis by Regulating Akt/p53 Signaling.	Down-regulation of ADAMTS9 was partially due to promoter methylation.	Cellular physiology and biochemistry : international journal of experimental cellular physiology, biochemistry, and pharmacology	2017	['methyl']
adamts9	29186710	ADAMTS9 is Silenced by Epigenetic Disruption in Colorectal Cancer and Inhibits Cell Growth and Metastasis by Regulating Akt/p53 Signaling.	In gastric, esophageal, and nasopharyngeal carcinomas ADAMTS9 is frequently down-regulated by promoter methylation.	Cellular physiology and biochemistry : international journal of experimental cellular physiology, biochemistry, and pharmacology	2017	['methyl']
adamts9	29186710	ADAMTS9 is Silenced by Epigenetic Disruption in Colorectal Cancer and Inhibits Cell Growth and Metastasis by Regulating Akt/p53 Signaling.	Methylation-specific PCR was also carried out to investigate the promoter methylation status of ADAMTS9.	Cellular physiology and biochemistry : international journal of experimental cellular physiology, biochemistry, and pharmacology	2017	['methyl']
adamts9	29193730	The 3p14.2 tumour suppressor ADAMTS9 is inactivated by promoter CpG methylation and inhibits tumour cell growth in breast cancer.	ADAMTS9, a member of the metalloprotease large family, has been identified as a candidate 3p14.2 TSG inactivated by aberrant promoter CpG methylation in several carcinomas, but little known about its expression and function in breast cancer.	Journal of cellular and molecular medicine	2017	['methyl']
adamts9	29193730	The 3p14.2 tumour suppressor ADAMTS9 is inactivated by promoter CpG methylation and inhibits tumour cell growth in breast cancer.	After treating the cells with demethylation agent Aza and TSA, ADAMTS9 expression was dramatically increased.	Journal of cellular and molecular medicine	2017	['methyl']
adamts9	29193730	The 3p14.2 tumour suppressor ADAMTS9 is inactivated by promoter CpG methylation and inhibits tumour cell growth in breast cancer.	Bisulphite genomic sequencing and methylation-specific PCR detected promoter methylation, which was associated with decreased ADAMTS9 expression.	Journal of cellular and molecular medicine	2017	['methyl']
adamts9	29193730	The 3p14.2 tumour suppressor ADAMTS9 is inactivated by promoter CpG methylation and inhibits tumour cell growth in breast cancer.	In this report, ADAMTS9 expression and methylation was analysed in breast cancer cell lines and tissue samples.	Journal of cellular and molecular medicine	2017	['methyl']
adamts9	30959550	Identification of lncRNAs associated with early-stage breast cancer and their prognostic implications.	We confirmed that the downregulation of ADAMTS9-AS2 in breast cancer was due to promoter hypermethylation through in vitro silencing experiments and pyrosequencing.	Molecular oncology	2019	['methyl', 'hypermethyl']
adamts9	31621118	Long noncoding RNA ADAMTS9-AS2 suppresses the progression of esophageal cancer by mediating CDH3 promoter methylation.	Afterward, esophageal cancer OE21 cells were treated with overexpression of ADAMTS9-AS2, siRNA against ADAMTS9-AS2, overexpression of CDH3 and demethylating agent 5-aza-dc.	Molecular carcinogenesis	2019	['methyl']
adamts9	31621118	Long noncoding RNA ADAMTS9-AS2 suppresses the progression of esophageal cancer by mediating CDH3 promoter methylation.	Overexpressed ADAMTS9-AS2 aids in the suppression of esophageal cancer development, which is achieved via inducing CDH3 promoter methylation.	Molecular carcinogenesis	2019	['methyl']
adamts9	31621118	Long noncoding RNA ADAMTS9-AS2 suppresses the progression of esophageal cancer by mediating CDH3 promoter methylation.	This study was conducted with the hypothesis that ADAMTS9-AS2 or CDH3 methylation plays a role in esophageal cancer cell activity and in vivo development.	Molecular carcinogenesis	2019	['methyl']
adamtsl5	28292214	ADAMTSL5 and CDH11: putative epigenetic markers for therapeutic resistance in acute lymphoblastic leukemia.	Chemoresistant B-ALL patients are associated with increased methylation in ADAMTSL5 and CDH11.	Hematology (Amsterdam, Netherlands)	2017	['methyl']
adamtsl5	28292214	ADAMTSL5 and CDH11: putative epigenetic markers for therapeutic resistance in acute lymphoblastic leukemia.	MSP analysis on the larger cohort of samples (42 chemoresponsive, 14 chemoresistant B-ALL samples and 6 normal controls) revealed significantly higher rates of hypermethylation in chemoresistant samples for ADAMTSL5 (93 vs. 38%; p = 0.0001) and CDH11 (79% vs. 40%, p < 0.01).	Hematology (Amsterdam, Netherlands)	2017	['methyl', 'hypermethyl']
adamtsl5	33197513	ADAMTSL5 is an epigenetically activated gene underlying tumorigenesis and drug resistance in hepatocellular carcinoma.	ADAMTSL5 methylation status was evaluated through bisulfite sequencing, and publicly available data analysis.	Journal of hepatology	2020	['methyl']
adamtsl5	33197513	ADAMTSL5 is an epigenetically activated gene underlying tumorigenesis and drug resistance in hepatocellular carcinoma.	Methylome analysis revealed hypermethylated gene body CpG islands at the ADAMTSL5 locus in both mouse and human HCC, correlating with higher ADAMTSL5 expression.	Journal of hepatology	2020	['hypermethyl', 'methyl']
adap1	30423315	Genome-wide DNA methylation assessment of 'BRCA1-like' early-onset breast cancer: Data from the Australian Breast Cancer Family Registry.	Corresponding tumour-derived DNA available from 5 of these 7 women had elevated methylation within the BRCA1 and SPHK2 promoter region and decreased methylation within the ADAP1, IGF2BP3 and SPATA13 promoter region when compared with the other breast tumours.	Experimental and molecular pathology	2018	['methyl']
adarb1	31491024	Function of low ADARB1 expression in lung adenocarcinoma.	The relevant clinical data acquired from the Wanderer database indicated that the expression and methylation values of ADARB1 were significantly associated with the clinical characteristics of LUAD.	PloS one	2019	['methyl']
adarb1	31491024	Function of low ADARB1 expression in lung adenocarcinoma.	Using DNA methylation inhibitor, we found DNMT inhibitor 5-aza-2-deoxycytidine (5-azaD) could promote the expression of ADARB1 and reverse the inhibition effect of ADARB1 in migration.	PloS one	2019	['methyl']
adarb1	32016472	Role of downregulated ADARB1 in lung squamous cell carcinoma.	Clinical studies suggested that ADARB1 expression and methylation levels were significantly associated with patient characteristics in LUSC.	Molecular medicine reports	2020	['methyl']
adarb1	32016472	Role of downregulated ADARB1 in lung squamous cell carcinoma.	Moreover, ADARB1 global methylation levels were upregulated in LUSC tissues compared with normal lung tissues.	Molecular medicine reports	2020	['methyl']
adcy8	27651839	Molecular Pap smear: HPV genotype and DNA methylation of ADCY8, CDH8, and ZNF582 as an integrated biomarker for high-grade cervical cytology.	HPV genotype and DNA methylation of ADCY8, CDH8, and ZNF582 are correlated with cytological grade.	Clinical epigenetics	2016	['methyl']
adcy8	27651839	Molecular Pap smear: HPV genotype and DNA methylation of ADCY8, CDH8, and ZNF582 as an integrated biomarker for high-grade cervical cytology.	Promoter methylation of ADCY8, CDH8, and ZNF582 was measured in 170 samples: NILM (N = 33), LSIL (N = 70), and HSIL (N = 67) also correlated with worsening grade.	Clinical epigenetics	2016	['methyl']
adcy8	27651839	Molecular Pap smear: HPV genotype and DNA methylation of ADCY8, CDH8, and ZNF582 as an integrated biomarker for high-grade cervical cytology.	Promoter methylation of four candidate tumor suppressor genes (adenylate cyclase 8 (ADCY8), cadherin 8, type 2 (CDH8), MGMT, and zinc finger protein 582 (ZNF582)) out of 48 genes screened was quantified by bisulfite-pyrosequencing of genomic DNA.	Clinical epigenetics	2016	['methyl']
adcy8	32514046	DNA methylation markers panel can improve prediction of response to neoadjuvant chemotherapy in luminal B breast cancer.	With this data, we have developed multiplex methylation sensitive restriction enzyme PCR (MSRE-PCR) protocol for determining the methylation status of 10 genes (SLC9A3, C1QL2, DPYS, IRF4, ADCY8, KCNQ2, TERT, SYNDIG1, SKOR2 and GRIK1) that distinguish BC samples with different NACT response.	Scientific reports	2020	['methyl']
adcy8	33178175	Molecular Pap Smear: Validation of HPV Genotype and Host Methylation Profiles of	Additionally, ADCY8, CDH8, and ZNF582 methylation levels increased in direct correlation with worsening grade.	Frontiers in microbiology	2020	['methyl']
adcy8	33178175	Molecular Pap Smear: Validation of HPV Genotype and Host Methylation Profiles of	This study aimed to validate and expand the clinical performance of a multiparametric biomarker panel, referred to as the "Molecular Pap smear" based, on HPV genotype and ADCY8, CDH8 and ZNF582 CpG-methylation as a predictive classifier of cervical cytology.	Frontiers in microbiology	2020	['methyl']
adi1	30858354	The methionine salvage pathway-involving ADI1 inhibits hepatoma growth by epigenetically altering genes expression via elevating S-adenosylmethionine.	The 5'-methylthioadenosine (MTA) cycle-participating human acireductone dioxygenase 1 (ADI1) has been implicated as a tumor suppressor in prostate cancer, yet its role remains unclear in hepatocellular carcinoma (HCC).	Cell death & disease	2019	['methyl']
adi1	30858354	The methionine salvage pathway-involving ADI1 inhibits hepatoma growth by epigenetically altering genes expression via elevating S-adenosylmethionine.	Finally, a genome-wide methylation analysis revealed that ADI1 overexpression altered promoter methylation profiles in a set of cancer-related genes, including CAV1 and genes encoding antisense non-coding RNAs, long non-coding RNAs, and microRNAs, resulting in significant changes of their expression levels.	Cell death & disease	2019	['methyl']
adi1	30858354	The methionine salvage pathway-involving ADI1 inhibits hepatoma growth by epigenetically altering genes expression via elevating S-adenosylmethionine.	In conclusion, ADI1 expression promoted MTA cycle to increase SAMe levels, which altered genome-wide promoter methylation profiles, resulting in altered gene expression and HCC growth suppression.	Cell death & disease	2019	['methyl']
adi1	30858354	The methionine salvage pathway-involving ADI1 inhibits hepatoma growth by epigenetically altering genes expression via elevating S-adenosylmethionine.	The methylation status of CAV1 promoter was significantly altered upon ADI1 overexpression.	Cell death & disease	2019	['methyl']
adora2b	27479139	Characterization of the Methylthioadenosine Phosphorylase Polymorphism rs7023954 - Incidence and Effects on Enzymatic Function in Malignant Melanoma.	Deficiency of methylthioadenosine phosphorylase (MTAP) supports melanoma development and progression through accumulation of its substrate 5'-methylthioadenosine (MTA), which leads amongst others to a constitutive inhibition of protein arginine methyltransferases (PRMTs) and activation of the transcription factor AP-1 via the receptor ADORA2B.	PloS one	2016	['methyl']
adora2b	31602702	DNA hypermethylation is associated with invasive phenotype of malignant melanoma.	Integrative analysis of the methylation and gene expression profiles resulted in a cohort of hypermethylated genes (IL12RB2, LYPD6B, CHL1, SLC9A3, BAALC, FAM213A, SORCS1, GPR158, FBN1 and ADORA2B) with decreased expression.	Experimental dermatology	2019	['hypermethyl', 'methyl']
afap1	30293090	Long non-coding RNA AFAP1-AS1 plays an oncogenic role in promoting cell migration in non-small cell lung cancer.	Taken together, this study demonstrates that AFAP1-AS1 acts as an oncogene in NSCLC to promote cell migration partly by upregulating AFAP1 expression, while its own expression is controlled by DNA methylation, and highlights its diagnostic and therapeutic values for NSCLC patients.	Cellular and molecular life sciences : CMLS	2018	['methyl']
aga	11976796	Bone marrow immunoscintigraphy using technetium-99m anti-granulocyte antibody in multiple myeloma.	Whole-body BMIS using technetium-99m-labelled AGA was performed in 22 MM patients (15 male, 7 female) and the imaging findings compared with those of skeletal radiography and (99m)Tc-methylene diphosphonate bone scan.	European journal of nuclear medicine and molecular imaging	2002	['methyl']
aga	25703593	Distinct promoter methylation and isoform-specific expression of RASFF1A in placental biopsies from complicated pregnancies.	The custom array analysis revealed that the promoter of RASSF1A was the only region with significant methylation differences between IUGR placentas and those from pregnancies with appropriate growth for gestational age (AGA).	Placenta	2015	['methyl']
aga	28465243	Integrated analysis of genome-wide DNA methylation and gene expression data provide a regulatory network in intrauterine growth restriction.	Based on DNA methylation array, 2265 genes are differentially methylated between IUGR and AGA 1338 genes in the promoter region.	Life sciences	2017	['methyl']
aga	28465243	Integrated analysis of genome-wide DNA methylation and gene expression data provide a regulatory network in intrauterine growth restriction.	DNA samples extracted from blood samples of infants with IUGR and controls appropriate for gestational age (AGA) were analyzed with Illumina Human Methylation 450k array to identify differences in genome-wide DNA methylation, and results were verified by Mass ARRAY.	Life sciences	2017	['methyl']
ago2	22961379	Argonaute proteins couple chromatin silencing to alternative splicing.	Proper AGO1 and AGO2 recruitment to CD44 transcribed regions required the endonuclease Dicer and the chromobox protein HP1γ, and resulted in increased histone H3 lysine 9 methylation on variant exons.	Nature structural & molecular biology	2012	['methyl']
ago2	26041815	DICER/AGO-dependent epigenetic silencing of D4Z4 repeats enhanced by exogenous siRNA suggests mechanisms and therapies for FSHD.	Here we show that exogenous siRNA targeting the region upstream of the DUX4 transcription start site suppressed DUX4 mRNA expression and increased both H3K9 methylation and AGO2 recruitment.	Human molecular genetics	2015	['methyl']
ago2	29106301	miRNA processing gene polymorphisms, blood DNA methylation age and long-term ambient PM	Graphical abstract: miRNA processing AGO2 polymorphism (rs4961280) modifies the association of long-term ambient fine particle exposure with blood DNA methylation age [Formula: see text] The graph depicts lines from a fully adjusted linear regression model with fine particle exposure levels ranging from the tenth to the ninetieth percentile, all other continuous variables held constant at their m…	Epigenomics	2017	['methyl']
ago2	29120412	Bortezomib-induced miRNAs direct epigenetic silencing of locus genes and trigger apoptosis in leukemia.	We previously demonstrated that the Yin Yang 1 (YY1)/polycomb group (PcG) protein/DNA methyltransferase (DNMT) complex is important for CCAAT/enhancer binding protein delta (CEBPD) gene inactivation; we further found that Argonaute 2 (Ago2) interacts with YY1 and binds to the CEBPD promoter.	Cell death & disease	2017	['methyl']
ago2	29245946	MiR-483-5p promotes IGF-II transcription and is associated with poor prognosis of hepatocellular carcinoma.	The mechanism was involved in recruiting of an argonaute 1(Ago1)-argonaute 2 (Ago2) complex to the P3 mRNA 5'UTR and the P3 promoter of IGF-II gene by miR-483-5p, accompanied by increased enrichment of RNA polymerase II and activating histone marks histone 3 lysine 4 trimethylation (H3K4me3), histone 3 lysine 27 acetylation (H3K27ac), and histone 4 lysine 5/8/12/16 acetylation (H4Kac) at the P3 p…	Oncotarget	2017	['methyl']
ago2	31257511	MicroRNA‑20 induces methylation of hepatitis B virus covalently closed circular DNA in human hepatoma cells.	In conclusion, miR‑20a may be loaded onto AGO2, prior to its translocation into the nucleus, inducing the methylation of HBV DNA in human hepatoma cells, leading to the suppression of HBV replication.	Molecular medicine reports	2019	['methyl']
ago4	16277745	Chromatin and siRNA pathways cooperate to maintain DNA methylation of small transposable elements in Arabidopsis.	We find an inverse relationship between element size and loss of methylation in ago4 and drm mutants.	Genome biology	2005	['methyl']
ago4	16277745	Chromatin and siRNA pathways cooperate to maintain DNA methylation of small transposable elements in Arabidopsis.	We used a microarray-based profiling method to explore the involvement of Arabidopsis CMT3 and DRM DNA methyltransferases, a histone H3 lysine-9 methyltransferase (KYP) and an Argonaute-related siRNA silencing component (AGO4) in methylating target loci.	Genome biology	2005	['methyl']
ago4	31333722	Argonaute 4 as an Effector Protein in RNA-Directed DNA Methylation in Human Cells.	Finally, exogenous AGO4 de novo methylated the bound DNA sequences.	Frontiers in genetics	2019	['methyl']
ago4	31333722	Argonaute 4 as an Effector Protein in RNA-Directed DNA Methylation in Human Cells.	Second, endogenous AGO4 depletion demethylated DNA of known AGO4 bound loci.	Frontiers in genetics	2019	['methyl']
ago4	31333722	Argonaute 4 as an Effector Protein in RNA-Directed DNA Methylation in Human Cells.	This study aimed to identify a key regulatory AGO protein involved in human RdDM by bioinformatics and to explore its function in RdDM by a combination of AGO4 knockdown, Alu small interfering RNA transfection, AGO4-expressing plasmid transfection, chromatin immunoprecipitation, cell-penetrating peptide-tagged AGO4 combined Alu single-guide RNA transfection, and methylation analyses.	Frontiers in genetics	2019	['methyl']
ago4	31333722	Argonaute 4 as an Effector Protein in RNA-Directed DNA Methylation in Human Cells.	We found that first, human AGO4 showed stronger genome-wide association with DNA methylation than AGO1-AGO3.	Frontiers in genetics	2019	['methyl']
ago4	32098627	Cytosine methylation of mature microRNAs inhibits their functions and is associated with poor prognosis in glioblastoma multiforme.	Cellular experiments show that DNMT3A/AGO4 methylated miRNAs at cytosine residues inhibit the formation of miRNA/mRNA duplex and leading to the loss of their repressive function towards gene expression.	Molecular cancer	2020	['methyl']
agps	30851981	Australasian Gastrointestinal Pathology Society (AGPS) consensus guidelines for universal defective mismatch repair testing in colorectal carcinoma.	AGPS advocates appropriate government funding for the molecular tests necessary for Lynch syndrome screening (BRAF mutation, MLH1 methylation testing).	Pathology	2019	['methyl']
akap12	17571247	Potential advantages of DNA methyltransferase 1 (DNMT1)-targeted inhibition for cancer therapy.	We found that DNMT1-targeted inhibition induced the re-expression and reversed DNA methylation of five (CDKN2A, RASSF1A, HTLF, RUNX3, and AKAP12B) out of seven genes examined, and 5-aza-dC reactivated and demethylated all seven genes.	Journal of molecular medicine (Berlin, Germany)	2007	['methyl']
akap12	18554502	A-kinase anchoring protein 12 regulates the completion of cytokinesis.	A-kinase anchoring protein 12 (AKAP12) gene is frequently inactivated in human gastric cancer and in several other cancers due to promoter hypermethylation.	Biochemical and biophysical research communications	2008	['methyl', 'hypermethyl']
akap12	18579430	Overexpression of A-kinase anchoring protein 12A activates sterol regulatory element binding protein-2 and enhances cholesterol efflux in hepatic cells.	Moreover, cholesterol depletion from the plasma membrane (using methyl-beta-cyclodextrin) caused a shift of AKAP12A from the plasma membrane to the cytoplasm.	The international journal of biochemistry & cell biology	2008	['methyl']
akap12	19771275	AKAP12alpha is associated with promoter methylation in lung cancer.	However, CpG island 2 in the AKAP12alpha promoter was highly methylated in lung tumors compared with the surrounding normal tissues, and this was statistically significant (p=0.0001).	Cancer research and treatment : official journal of Korean Cancer Association	2006	['methyl']
akap12	19771275	AKAP12alpha is associated with promoter methylation in lung cancer.	In lung tumors, the CpG island 1 in the AKAP12alpha promoter was infrequently methylated.	Cancer research and treatment : official journal of Korean Cancer Association	2006	['methyl']
akap12	19771275	AKAP12alpha is associated with promoter methylation in lung cancer.	Methylation of CpG island 1 in the AKAP12alpha promoter was detected in 30% of the lung cancer cell lines, whereas methylation of CpG island 2 in the AKAP12alpha promoter was observed in the immortalized bronchial cell line and in all the lung cancer cell lines.	Cancer research and treatment : official journal of Korean Cancer Association	2006	['methyl']
akap12	19771275	AKAP12alpha is associated with promoter methylation in lung cancer.	Our results suggest that inactivation of the AKAP12alpha expression is assoCiated with DNA methylation of the promoter region in lung cancer, and that AKAP12alpha may play an important role in lung cancer carcinogenesis.	Cancer research and treatment : official journal of Korean Cancer Association	2006	['methyl']
akap12	19771275	AKAP12alpha is associated with promoter methylation in lung cancer.	The AKAP12alpha expression was restored after treatment with the demethylating agent 5-aza-2'-deoxycytidine in three lung cancer cell lines.	Cancer research and treatment : official journal of Korean Cancer Association	2006	['methyl']
akap12	19771275	AKAP12alpha is associated with promoter methylation in lung cancer.	The methylation status of the AKAP12alpha promoter was analyzed by performing bisulfite sequencing analysis in ten lung cancer cell lines, twenty four lung tissues and matched normal tissues.	Cancer research and treatment : official journal of Korean Cancer Association	2006	['methyl']
akap12	19771275	AKAP12alpha is associated with promoter methylation in lung cancer.	The purpose of the present study was to investigate whether inactivation of the A Kinase Anchoring Protein 12 (AKAP12) gene is assoCiated with promoter methylation in lung cancer.	Cancer research and treatment : official journal of Korean Cancer Association	2006	['methyl']
akap12	20227403	Rapid determination of AKAP12 promoter methylation levels in peripheral blood using methylation-sensitive high resolution melting (MS-HRM) analysis: application in colorectal cancer.	AKAP12 methylation was significantly higher in the colorectal cancer samples with differentiation (p=0.03).	Clinica chimica acta; international journal of clinical chemistry	2010	['methyl']
akap12	20227403	Rapid determination of AKAP12 promoter methylation levels in peripheral blood using methylation-sensitive high resolution melting (MS-HRM) analysis: application in colorectal cancer.	DNA hypermethylation in the A kinase anchor protein 12 (AKAP12/Gravin) promoter region and the accompanied underexpression of it has been noted in a variety of human cancers.	Clinica chimica acta; international journal of clinical chemistry	2010	['methyl', 'hypermethyl']
akap12	20227403	Rapid determination of AKAP12 promoter methylation levels in peripheral blood using methylation-sensitive high resolution melting (MS-HRM) analysis: application in colorectal cancer.	In this study 48 of the 100 colorectal cancer samples (48%) were found to be methylated at the AKAP12 promoter region.	Clinica chimica acta; international journal of clinical chemistry	2010	['methyl']
akap12	20227403	Rapid determination of AKAP12 promoter methylation levels in peripheral blood using methylation-sensitive high resolution melting (MS-HRM) analysis: application in colorectal cancer.	The AKAP12 MS-HRM assay was able to reproducibly detect 1% methylated DNA, whereas the MSP method was unable to detect less than 5% methylation.	Clinica chimica acta; international journal of clinical chemistry	2010	['methyl']
akap12	20227403	Rapid determination of AKAP12 promoter methylation levels in peripheral blood using methylation-sensitive high resolution melting (MS-HRM) analysis: application in colorectal cancer.	We applied methylation-specific high resolution melting (MS-HRM) technology to detect quantitatively A kinase anchor protein 12 (AKAP12/Gravin) methylation in peripheral blood from 100 colorectal cancer patients and 50 healthy volunteers and in 3 colorectal cancer cell lines.	Clinica chimica acta; international journal of clinical chemistry	2010	['methyl']
akap12	20227403	Rapid determination of AKAP12 promoter methylation levels in peripheral blood using methylation-sensitive high resolution melting (MS-HRM) analysis: application in colorectal cancer.	We demonstrate the utility of quantitative AKAP12 MS-HRM analysis of promoter methylation in peripheral blood samples.	Clinica chimica acta; international journal of clinical chemistry	2010	['methyl']
akap12	20364105	Quantitative assessment of AKAP12 promoter methylation in colorectal cancer using methylation-sensitive high resolution melting: Correlation with Duke's stage.	AKAP12 methylation represents a potential molecular biomarker for predicting the malignancy of this cancer.	Cancer biology & therapy	2010	['methyl']
akap12	20364105	Quantitative assessment of AKAP12 promoter methylation in colorectal cancer using methylation-sensitive high resolution melting: Correlation with Duke's stage.	AKAP12 methylation was significantly higher in the colorectal cancer tissues exhibiting advanced Duke's stages.	Cancer biology & therapy	2010	['methyl']
akap12	20364105	Quantitative assessment of AKAP12 promoter methylation in colorectal cancer using methylation-sensitive high resolution melting: Correlation with Duke's stage.	Our study demonstrated that MS-HRM is a robust, fast and sensitive method for AKAP12 methylation analysis.	Cancer biology & therapy	2010	['methyl']
akap12	20364105	Quantitative assessment of AKAP12 promoter methylation in colorectal cancer using methylation-sensitive high resolution melting: Correlation with Duke's stage.	The purpose of this study was to establish a methylation-sensitive high resolution melting (MS-HRM) assay for the quantitative detection of AKAP12 promoter methylation and expression and the association with clinicopathological variables in human colorectal cancer.	Cancer biology & therapy	2010	['methyl']
akap12	20364105	Quantitative assessment of AKAP12 promoter methylation in colorectal cancer using methylation-sensitive high resolution melting: Correlation with Duke's stage.	Treatment of the three colorectal carcinoma cell lines (LoVo, COLO320 and SW480) with completely methylated AKAP12 with inhibitors of DNA methyltransferase (5-Aza-2'-deoxycytidine) markedly increased expression of AKAP12 and decreased methylation levels.	Cancer biology & therapy	2010	['methyl']
akap12	20979053	Down-regulation of tumor suppressor A kinase anchor protein 12 in human hepatocarcinogenesis by epigenetic mechanisms.	As hypermethylation is not observed in CL and DN, we investigated microRNA-mediated posttranscriptional regulation as an additional mechanism to explain reduced AKAP12 expression.	Hepatology (Baltimore, Md.)	2010	['hypermethyl', 'methyl']
akap12	20979053	Down-regulation of tumor suppressor A kinase anchor protein 12 in human hepatocarcinogenesis by epigenetic mechanisms.	Consequently, restoration experiments performed with 5-aza-2'deoxycytidine drastically increased AKAP12α mRNA levels in a HCC cell line (AKN1) paralleled by AKAP12α promoter demethylation.	Hepatology (Baltimore, Md.)	2010	['methyl']
akap12	20979053	Down-regulation of tumor suppressor A kinase anchor protein 12 in human hepatocarcinogenesis by epigenetic mechanisms.	Quantitative methylation analysis by MassARRAY of NL, CL, DN, and HCC tissues, as well as of various tumorigenic and nontumorigenic liver cell lines revealed specific hypermethylation of the AKAP12α promoter but not of the AKAP12β promoter in HCC specimens and in HCC cell lines.	Hepatology (Baltimore, Md.)	2010	['hypermethyl', 'methyl']
akap12	21198787	Examination of AKAP12 promoter methylation in skin cancer using methylation-sensitive high-resolution melting analysis.	DNA hypermethylation in the AKAP12 promoter region has been reported in a variety of human cancers with the exception of skin cancer.	Clinical and experimental dermatology	2010	['hypermethyl', 'methyl']
akap12	21198787	Examination of AKAP12 promoter methylation in skin cancer using methylation-sensitive high-resolution melting analysis.	MS-HRM analysis successfully detected the methylation of AKAP12 in skin samples.	Clinical and experimental dermatology	2010	['methyl']
akap12	21198787	Examination of AKAP12 promoter methylation in skin cancer using methylation-sensitive high-resolution melting analysis.	MS-HRM analysis was used to detect methylation levels of the AKAP12 gene in these samples.	Clinical and experimental dermatology	2010	['methyl']
akap12	21198787	Examination of AKAP12 promoter methylation in skin cancer using methylation-sensitive high-resolution melting analysis.	The frequencies of AKAP12 methylation in all three types of skin abnormalities were significantly higher than in normal tissues.	Clinical and experimental dermatology	2010	['methyl']
akap12	21198787	Examination of AKAP12 promoter methylation in skin cancer using methylation-sensitive high-resolution melting analysis.	To use MS-HRM analysis to detect the methylation levels of the AKAP12 gene in skin samples.	Clinical and experimental dermatology	2010	['methyl']
akap12	21310466	Quantitative assessment of AKAP12 promoter methylation in human prostate cancer using methylation-sensitive high-resolution melting: correlation with Gleason score.	To quantitatively investigate the A kinase anchoring protein 12 (AKAP12) gene promoter methylation and its association with clinicopathologic variables in human prostate cancer (PCa).	Urology	2011	['methyl']
akap12	21310466	Quantitative assessment of AKAP12 promoter methylation in human prostate cancer using methylation-sensitive high-resolution melting: correlation with Gleason score.	AKAP12 gene expression was also examined in 4 human prostate carcinoma cell lines, PC-3, DU145, LNCaP, and 22RV1, using quantitative reverse transcriptase-polymerase chain reaction and methylation-sensitive high-resolution melting analysis and after DNA methyltransferase inhibition with 5-aza-2'-deoxycytidine.	Urology	2011	['methyl']
akap12	21310466	Quantitative assessment of AKAP12 promoter methylation in human prostate cancer using methylation-sensitive high-resolution melting: correlation with Gleason score.	AKAP12 methylation represents a potential molecular biomarker for predicting the malignancy of PCa.	Urology	2011	['methyl']
akap12	21310466	Quantitative assessment of AKAP12 promoter methylation in human prostate cancer using methylation-sensitive high-resolution melting: correlation with Gleason score.	AKAP12 methylation was significantly greater in the PCa samples with higher Gleason scores (P = .03); however, no correlation was found with age, pT category, or serum prostate-specific antigen level.	Urology	2011	['methyl']
akap12	21310466	Quantitative assessment of AKAP12 promoter methylation in human prostate cancer using methylation-sensitive high-resolution melting: correlation with Gleason score.	AKAP12 methylation was significantly greater in the PCa than in the benign prostatic hyperplasia or adjacent tissue samples (P < .01).	Urology	2011	['methyl']
akap12	21310466	Quantitative assessment of AKAP12 promoter methylation in human prostate cancer using methylation-sensitive high-resolution melting: correlation with Gleason score.	The AKAP12 gene has shown reduced expression and marked hypermethylation in a variety of cancers.	Urology	2011	['hypermethyl', 'methyl']
akap12	21310466	Quantitative assessment of AKAP12 promoter methylation in human prostate cancer using methylation-sensitive high-resolution melting: correlation with Gleason score.	The AKAP12 locus was methylated in the LNCaP and 22RV1 cells.	Urology	2011	['methyl']
akap12	21310466	Quantitative assessment of AKAP12 promoter methylation in human prostate cancer using methylation-sensitive high-resolution melting: correlation with Gleason score.	The percentage levels of DNA methylation were measured in 78 PCa, 22 benign prostatic hyperplasia, and 22 normal adjacent tissue samples using an AKAP12 methylation-sensitive high-resolution melting assay.	Urology	2011	['methyl']
akap12	21310466	Quantitative assessment of AKAP12 promoter methylation in human prostate cancer using methylation-sensitive high-resolution melting: correlation with Gleason score.	The results of the present study have demonstrated that AKAP12 promoter methylation is a frequent event in human PCa.	Urology	2011	['methyl']
akap12	21310466	Quantitative assessment of AKAP12 promoter methylation in human prostate cancer using methylation-sensitive high-resolution melting: correlation with Gleason score.	Treatment of LNCaP cells with 5-aza-2'-deoxycytidine markedly decreased the methylation levels and increased the expression of AKAP12.	Urology	2011	['methyl']
akap12	22052684	Identification of the A kinase anchor protein 12 (AKAP12) gene as a candidate tumor suppressor of hepatocellular carcinoma.	In contrast, hypermethylation in the AKAP12 promoter regions was observed in 41 of 48 HCC samples.	Journal of surgical oncology	2011	['hypermethyl', 'methyl']
akap12	22052684	Identification of the A kinase anchor protein 12 (AKAP12) gene as a candidate tumor suppressor of hepatocellular carcinoma.	The current data suggest that AKAP12 is downregulated in cancer tissues through promoter hypermethylation, and may have a role as a candidate tumor suppressor gene for HCC.	Journal of surgical oncology	2011	['hypermethyl', 'methyl']
akap12	23144859	Integrative analysis reveals relationships of genetic and epigenetic alterations in osteosarcoma.	Several genes were hyper-methylated and under-expressed compared to normal osteoblasts, and expression could be reactivated by demethylation using 5-Aza-2'-deoxycytidine treatment for four genes tested; AKAP12, CXCL5, EFEMP1 and IL11RA.	PloS one	2012	['methyl']
akap12	25748058	Elevated AKAP12 in paclitaxel-resistant serous ovarian cancer cells is prognostic and predictive of poor survival in patients.	We further provide evidence to support that differential gene methylation status is associated with elevated expression of AKAP12 in taxol-resistant ovarian cancer cells and ovarian cancer patient subsets.	Journal of proteome research	2015	['methyl']
akap12	26891149	Epigenetic silencing of AKAP12 in juvenile myelomonocytic leukemia.	Exposure to DNMT- and HDAC-inhibitors reactivates AKAP12α expression in vitro, which could potentially be a mechanism underlying clinical treatment responses upon demethylating therapy.	Epigenetics	2016	['methyl']
akap12	26891149	Epigenetic silencing of AKAP12 in juvenile myelomonocytic leukemia.	Here, we used quantitative high-resolution DNA methylation measurement by MassARRAY to investigate epigenetic regulation of all three AKAP12 promoters (i.e., α, β, and γ) within a large cohort of juvenile myelomonocytic leukemia (JMML) patient samples.	Epigenetics	2016	['methyl']
akap12	26891149	Epigenetic silencing of AKAP12 in juvenile myelomonocytic leukemia.	In silico screening for transcription factor binding motifs around the sites of most pronounced methylation changes in the AKAP12α promoter revealed highly significant scores for GATA-2/-1 sequence motifs.	Epigenetics	2016	['methyl']
akap12	26891149	Epigenetic silencing of AKAP12 in juvenile myelomonocytic leukemia.	Methylation of a reporter construct containing this region resulted in strong suppression of AKAP12 promoter activity, suggesting that DNA methylation might be involved in the aberrant silencing of the AKAP12 promoter in JMML.	Epigenetics	2016	['methyl']
akap12	26891149	Epigenetic silencing of AKAP12 in juvenile myelomonocytic leukemia.	Promoter methylation of AKAP12α correlates with older age at diagnosis, elevated levels of fetal hemoglobin and poor prognosis.	Epigenetics	2016	['methyl']
akap12	26891149	Epigenetic silencing of AKAP12 in juvenile myelomonocytic leukemia.	The AKAP12α promoter shows DNA hypermethylation in JMML samples, which is associated with decreased AKAP12α expression.	Epigenetics	2016	['methyl', 'hypermethyl']
akap12	30670490	Methylation Biomarker Panel Performance in EsophaCap Cytology Samples for Diagnosing Barrett's Esophagus: A Prospective Validation Study.	In the training set, five of eight candidate methylation biomarkers (p16, HPP1, NELL1, TAC1, and AKAP12) were significantly higher in Barrett's esophagus patients than in controls.	Clinical cancer research : an official journal of the American Association for Cancer Research	2019	['methyl']
akr1b1	24393480	Identification of novel hypermethylated genes and demethylating effect of vincristine in colorectal cancer.	These results suggest that these novel hypermethylated genes AKR1B1, CHST10, ELOVL4, SOX5, STK33, and ZNF304 may be potential methylation biomarkers and therapeutic targets of vincristine in CRC.	Journal of experimental & clinical cancer research : CR	2014	['methyl', 'hypermethyl']
akr1b1	24598757	Identification of a novel polyfluorinated compound as a lead to inhibit the human enzymes aldose reductase and AKR1B10: structure determination of both ternary complexes and implications for drug design.	Moreover, the combination of surface lysine methylation and the introduction of K125R and V301L mutations enabled the determination of the X-ray crystallographic structure of the corresponding AKR1B10-NADP(+)-JF0064 complex.	Acta crystallographica. Section D, Biological crystallography	2014	['methyl']
akr1b1	25089541	Whole genome DNA methylation signature of HER2-positive breast cancer.	We analyzed DNA methylation in six top candidate genes (AKR1B1, INA, FOXC2, NEUROD1, CDKL2, IRF4) using EpiTect Methyl II Custom PCR Array and confirmed the 450K array findings.	Epigenetics	2014	['methyl']
akr1b1	25123395	Validation of DNA promoter hypermethylation biomarkers in breast cancer--a short report.	Based on our data, we conclude that AKR1B1 and TM6SF1 may serve as candidate methylation biomarkers for early breast cancer detection.	Cellular oncology (Dordrecht)	2014	['methyl']
akr1b1	25123395	Validation of DNA promoter hypermethylation biomarkers in breast cancer--a short report.	The methylation status of a panel of 19 candidate genes (AKR1B1, ALX1, ARHGEF7, FZD10, GHSR, GPX7, GREM1, GSTP1, HOXD1, KL, LHX2, MAL, MGMT, NDRG2, RASGRF2, SFRP1, SFRP2, TM6SF1 and TMEFF2) was determined in formalin-fixed paraffin-embedded normal breast and breast cancer tissue samples using gel-based methylation-specific PCR (MSP).	Cellular oncology (Dordrecht)	2014	['methyl']
akr1b1	25123395	Validation of DNA promoter hypermethylation biomarkers in breast cancer--a short report.	The promoters of the AKR1B1, ALX1, GHSR, GREM1, RASGRF2, SFRP2, TM6SF1 and TMEFF2 genes were found to be significantly differentially methylated in normal versus malignant breast tissues.	Cellular oncology (Dordrecht)	2014	['methyl']
akr1b1	26207152	Epigenetics override pro-inflammatory PTGS transcriptomic signature towards selective hyperactivation of PGE2 in colorectal cancer.	In particular, PTGIS, PTGER3, PTGFR, and AKR1B1 were hypermethylated in more than 40 % of all analyzed tumors.	Clinical epigenetics	2015	['methyl', 'hypermethyl']
akr1b1	26883180	Genome-wide DNA methylation analysis in hepatocellular carcinoma.	Further analyses using methylation-specific PCR, combined with expression analysis, in the validation set of primary HCC showed that, in addition to three known tumor-suppressor genes (APC, CDKN2A, and GSTP1), eight genes (AKR1B1, GRASP, MAP9, NXPE3, RSPH9, SPINT2, STEAP4, and ZNF154) were significantly hypermethylated and downregulated in the HCC tumors compared to the non-tumor liver tissues.	Oncology reports	2016	['hypermethyl', 'methyl']
akr1b1	27493446	Discovery and Validation of Hypermethylated Markers for Colorectal Cancer.	Our data suggests that aberrant DNA methylation of ADD2 and AKR1B1 could be potential screening markers of CRC.	Disease markers	2016	['methyl']
akr1b1	27635343	Antioxidant-rich leaf extract of Barringtonia racemosa significantly alters the in vitro expression of genes encoding enzymes that are involved in methylglyoxal degradation III.	The expression of genes that encode for enzymes involved in methylglyoxal degradation (ADH4, AKR1B10 and AKR1C2) and glycolytic process (ENO3, ALDOC and SLC2A1) was significantly regulated.	PeerJ	2016	['methyl']
akr1b1	28161411	Structural basis for the inhibition of AKR1B10 by the C3 brominated TTNPB derivative UVI2008.	UVI2008, a retinoic acid receptor (RAR) β/γ agonist originated from C3 bromine addition to the parent RAR pan-agonist 4-[(E)-2-(5,6,7,8-tetrahydro-5,5,8,8-tetramethyl-2-naphthalenyl)-1-propenyl]benzoic acid (TTNPB), is also a selective inhibitor of aldo-keto reductase family member 1B10 (AKR1B10).	Chemico-biological interactions	2017	['methyl']
akr1b1	28161411	Structural basis for the inhibition of AKR1B10 by the C3 brominated TTNPB derivative UVI2008.	Herein, the X-ray structure of the methylated Lys125Arg/Val301Leu AKR1B10 (i.e.	Chemico-biological interactions	2017	['methyl']
akr1b1	29190932	Multigene methylation analysis of enriched circulating tumor cells associates with poor progression-free survival in metastatic breast cancer patients.	We examined the quantitative methylation status of nine genes (AKR1B1, BMP6, CST6, HOXB4, HIST1H3C, ITIH5, NEUROD1, RASSF1, SOX17) in enriched CTCs from metastatic breast cancer patients.	Oncotarget	2017	['methyl']
akr1b1	30154364	DNA Methylation Profiling of Breast Cancer Cell Lines along the Epithelial Mesenchymal Spectrum-Implications for the Choice of Circulating Tumour DNA Methylation Markers.	Some markers that have been used to assess minimal residual disease such as AKR1B1 and APC methylation proved to be specific for epithelial breast cell lines.	International journal of molecular sciences	2018	['methyl']
akr1b1	32633024	Role of aldo-keto reductase family 1 member B1 (AKR1B1) in the cancer process and its therapeutic potential.	AKR1B1 could also be considered as a potential cancer diagnostic biomarker since its promoter has shown high levels of methylation.	Journal of cellular and molecular medicine	2020	['methyl']
aldh2	21831520	Aberrant DNA methylation of cancer-associated genes in gastric cancer in the European Prospective Investigation into Cancer and Nutrition (EPIC-EURGAST).	Three out of the 10 genes analyzed exhibited a marked hypermethylation, whereas two genes (ALDH2 and MTHFR) showed significant hypomethylation, in gastric tumors.	Cancer letters	2011	['hypermethyl', 'methyl', 'hypomethyl']
aldh2	23810710	Subchronic exposure to ethyl tertiary butyl ether resulting in genetic damage in Aldh2 knockout mice.	A group of wild-type (WT) and Aldh2 knockout (KO) C57BL/6 mice were exposed to 500ppm ETBE for 1-6h, and the blood concentrations of ETBE metabolites, including AA, tert-butyl alcohol and 2-methyl-1,2-propanediol, were measured.	Toxicology	2013	['methyl']
aldh2	24105756	Advances in cancer epidemiology in Japan.	In the past 10 years, a hospital-based case-control study at Aichi Cancer Center provided valuable evidence of gene-environment interaction on the development of cancer [i.e., the effects of aldehyde dehydrogenase-2 (ALDH2) polymorphism and heavy alcohol drinking on esophageal cancer, ALDH2 polymorphism and smoking on lung cancer, methylenetetrahydrofolate reductase polymorphism and heavy alcohol…	International journal of cancer	2013	['methyl']
aldh2	25354921	Tamoxifen, an anticancer drug, is an activator of human aldehyde dehydrogenase 1A1.	Protection against thermal denaturation and competition with daidzin suggested that tamoxifen binds to the aldehyde site of ALDH1A1, resembling the interaction of N-(1,3-benzodioxol-5-ylmethyl)-2,6-dichlorobenzamide with ALDH2.	Proteins	2014	['methyl']
aldh2	26307085	High-dose folic acid supplementation alters the human sperm methylome and is influenced by the MTHFR C677T polymorphism.	Ingenuity Pathway Analysis revealed that methylation of promoter regions was altered in several genes involved in cancer and neurobehavioral disorders including CBFA2T3, PTPN6, COL18A1, ALDH2, UBE4B, ERBB2, GABRB3, CNTNAP4 and NIPA1.	Human molecular genetics	2015	['methyl']
aldh2	27186430	ALDH2 modulates autophagy flux to regulate acetaldehyde-mediated toxicity thresholds.	Alcohol dehydrogenase-mediated acetaldehyde production was implicated in ethanol-induced cell injury in Aldh2 deficient cells as ethanol-induced oxidative stress and cell death was partially inhibited by 4-methylpyrazole.	American journal of cancer research	2016	['methyl']
aldh2	27691979	An investigation of child maltreatment and epigenetic mechanisms of mental and physical health risk.	For ALDH2, the results indicated that maltreated girls evidenced significantly lower methylation compared to nonmaltreated girls, and maltreated boys evidenced significantly higher methylation compared to nonmaltreated boys.	Development and psychopathology	2016	['methyl']
aldh2	32223781	Folate, alcohol,	There is limited evidence on the interaction by alcohol dehydrogenase 2 (ADH1B) (rs1229984) and aldehyde dehydrogenase 2 (ALDH2) (rs671) regarding the associations of alcohol and a methyl diet (low folate and high alcohol intake) with cancer risk, partly because of rare polymorphisms in Western populations.	Public health nutrition	2020	['methyl']
aldh2	32223781	Folate, alcohol,	However, we found a potential interaction of ALDH2 with methyl diets and CRC.	Public health nutrition	2020	['methyl']
aldh2	32223781	Folate, alcohol,	In a case-control study, we estimated the ORs and 95 % CIs to evaluate the associations of ADH1B and ALDH2 genotypes with colorectal cancer (CRC) and the joint association between methyl diets and ADH1B and ALDH2 polymorphisms with CRC risk using logistic regression models.	Public health nutrition	2020	['methyl']
aldh2	32223781	Folate, alcohol,	Our data support the evidence that gene-methyl diet interactions may be involved in CRC risk in East Asian populations, showing that a low-methyl diet increased the risk of CRC among individuals with an A allele of ALDH2.	Public health nutrition	2020	['methyl']
aldh2	32223781	Folate, alcohol,	We observed a 9·08-fold (95 % CI 1·93, 42·60) higher risk of CRC for low-methyl diets compared with high-methyl diets among individuals with an A allele of ALDH2, but the association was not apparent among those with ALDH2 GG (Pinteraction = 0·02).	Public health nutrition	2020	['methyl']
amacr	16315020	Alpha-methylacyl-CoA racemase (AMACR/P504S) protein expression in urothelial carcinoma of the upper urinary tract correlates with tumour progression.	Alpha-methylacyl-CoA racemase (AMACR/P504S) is a useful biomarker of prostate cancer.	Virchows Archiv : an international journal of pathology	2005	['methyl']
amacr	16607376	Stratified epithelium in prostatic adenocarcinoma: a mimic of high-grade prostatic intraepithelial neoplasia.	Immunohistochemistry was performed utilizing antibodies reactive against high molecular weight cytokeratin (34betaE12), p63 and alpha-methylacyl-coenzyme-A racemase (AMACR).	Modern pathology : an official journal of the United States and Canadian Academy of Pathology, Inc	2006	['methyl']
amacr	16916997	Comparison of annexin II, p63 and alpha-methylacyl-CoA racemase immunoreactivity in prostatic tissue: a tissue microarray study.	Current ancillary markers for diagnosis in prostate biopsies include p63 and alpha-methylacyl-CoA racemase (AMACR).	Journal of clinical pathology	2006	['methyl']
amacr	16938524	Variation of alpha-methylacyl-CoA racemase expression in prostate adenocarcinoma cases receiving hormonal therapy.	alpha-methylacyl-CoA racemase (AMACR) is widely used as a diagnostic marker of prostate adenocarcinoma.	Human pathology	2006	['methyl']
amacr	17056094	Renal papillary adenoma--a putative precursor of papillary renal cell carcinoma.	Immunohistochemistry was carried out with antibodies specific for alpha-methyl-coenzyme A racemase (AMACR) and glutathione S-transferase alpha (clear-cell RCC marker).	Human pathology	2006	['methyl']
amacr	17067752	Kinetic fluorescence reverse transcriptase-polymerase chain reaction for alpha-methylacyl CoA racemase distinguishes prostate cancer from benign lesions.	High-throughput gene expression profiling has recently shown that the mRNA for alpha-methylacyl CoA racemase (AMACR or P504S) is overexpressed in prostate carcinomas (PCa).	Cancer detection and prevention	2006	['methyl']
amacr	17124599	A renal cell carcinoma with components of both chromophobe and papillary carcinoma.	Immunohistochemical analysis of high molecular weight cytokeratins (HMWCK), cytokeratin 7 (CK7), cytokeratin 19 (CK19), c-Kit, and alpha-methylacyl-CoA racemase (AMACR) demonstrated differential profiles for the two components of the tumor, consistent with the respective patterns commonly observed for pure chromophobe and papillary renal cell carcinomas.	Virchows Archiv : an international journal of pathology	2006	['methyl']
amacr	17134736	Alpha-methylacyl-CoA racemase (P504S)/34betaE12/p63 triple cocktail stain in prostatic adenocarcinoma after hormonal therapy.	Alpha-methylacyl-CoA racemase (AMACR) has recently been shown to be a highly sensitive marker for the diagnosis of prostate cancer.	Human pathology	2006	['methyl']
amacr	17376245	Optimization of laser capture microdissection and RNA amplification for gene expression profiling of prostate cancer.	Differential expression of alpha-methylacyl coenzyme A racemase (AMACR) and hepsin was confirmed using quantitative PCR.	BMC molecular biology	2007	['methyl']
amacr	17442371	Differential expression of alpha-methylacyl-coenzyme A racemase in colorectal carcinoma bears clinical and pathologic significance.	alpha-methylacyl-coenzyme A racemase (AMACR) is a recently discovered biomarker that is shown to be overexpressed in some prostatic carcinomas and associated with prostatic cancer progression.	Human pathology	2007	['methyl']
amacr	17477519	Design, synthesis, and in vitro testing of alpha-methylacyl-CoA racemase inhibitors.	The enzyme alpha-methylacyl-CoA racemase (AMACR) is overexpressed in prostate, colon, and other cancers and has been partially validated as a potential therapeutic target by siRNA knockdown of the AMACR gene.	Journal of medicinal chemistry	2007	['methyl']
amacr	17477519	Design, synthesis, and in vitro testing of alpha-methylacyl-CoA racemase inhibitors.	alpha-Trifluoromethyltetradecanoic acid, the precursor to the most potent inhibitor, was shown to inhibit growth of cancer cell lines PC3, CWR22 Rv1, and Du145 in a dose-dependent manner and could be related to the expression level of AMACR.	Journal of medicinal chemistry	2007	['methyl']
amacr	17867650	Method for quantification of a prostate cancer biomarker in urine without sample preparation.	We describe a macrocantilever-based method for detecting a prostate cancer biomarker (alpha-methylacyl-CoA racemase; AMACR) directly in patient urine without a sample preparation step and without the use of labeled reagents.	Analytical chemistry	2007	['methyl']
amacr	18036175	Profiling and classification tree applied to renal epithelial tumours.	Seventy-nine clear cell (CC), 88 papillary (PAP) and 50 chromophobe (CHRO) renal cell carcinomas, and 92 oncocytomas (ONCO) were immunostained for renal cell carcinoma antigen, vimentin, cytokeratin (CK) AE1-AE3, CK7, CD10, epithelial membrane antigen, alpha-methylacyl-CoA racemase (AMACR), c-kit, E-cadherin, Bcl-1, aquaporin 1 and mucin-1 and analysed by tissue microarrays.	Histopathology	2007	['methyl']
amacr	18279392	Alpha-methylacyl-CoA racemase--an 'obscure' metabolic enzyme takes centre stage.	A central role in all the metabolic pathways is played by alpha-methylacyl-CoA racemase (AMACR), which regulates metabolism of these lipids and drugs.	The FEBS journal	2008	['methyl']
amacr	18279392	Alpha-methylacyl-CoA racemase--an 'obscure' metabolic enzyme takes centre stage.	AMACR catalyses the chiral inversion of a diverse number of 2-methyl acids (as their CoA esters), and regulates the entry of branched-chain lipids into the peroxisomal and mitochondrial beta-oxidation pathways.	The FEBS journal	2008	['methyl']
amacr	18500268	Expression of alpha-methylacyl coenzyme A racemase in the dysplasia carcinoma sequence associated with Barrett's esophagus.	Two different studies demonstrated alpha-methylacyl coenzyme A racemase (AMACR) to be a highly specific marker in Barrett's neoplastic lesions.	Modern pathology : an official journal of the United States and Canadian Academy of Pathology, Inc	2008	['methyl']
amacr	18648853	Expression of alpha-methylacyl-CoA racemase correlates with histopathologic grading in noninvasive bladder cancer.	Alpha-methylacyl-CoA racemase (AMACR, p504S), an enzyme involved in cellular energy metabolism by the oxidation of branched-chain fatty acids, is a biomarker that is known to be overexpressed in prostatic and colorectal carcinoma as well as in papillary renal cell carcinoma.	Virchows Archiv : an international journal of pathology	2008	['methyl']
amacr	18787636	Alpha-methylacyl-CoA racemase expression is upregulated in gastric adenocarcinoma: a study of 249 cases.	Alpha-methylacyl-CoA racemase (AMACR [P504S]) is a mitochondrial and peroxisomal enzyme involved in beta-oxidation of dietary branched-chain fatty acids and their derivatives.	International journal of clinical and experimental pathology	2008	['methyl']
amacr	18927246	Emerging biomarkers for the diagnosis and prognosis of prostate cancer.	These markers include kallikrein-related peptidase 2 (KLK2), early prostate cancer antigen (EPCA), PCA3, hepsin, prostate stem cell antigen, and alpha-methylacyl-CoA racemase (AMACR).	Clinical chemistry	2008	['methyl']
amacr	19148275	Deletion hotspots in AMACR promoter CpG island are cis-regulatory elements controlling the gene expression in the colon.	Alpha-methylacyl-coenzyme A racemase (AMACR) regulates peroxisomal beta-oxidation of phytol-derived, branched-chain fatty acids from red meat and dairy products -- suspected risk factors for colon carcinoma (CCa).	PLoS genetics	2009	['methyl']
amacr	19301031	Expression of prostatic acid phosphatase (PSAP) in transurethral resection specimens of the prostate is predictive of histopathologic tumor stage in subsequent radical prostatectomies.	Aiming to define predictive factors in IPC, we correlated the immunohistochemically detected expression of prostate-specific antigen (PSA), prostatic acid phosphatase (PSAP), alpha-methylacyl-CoA racemase (AMACR, p504s), and androgen receptor in transurethral resection specimens with Gleason scores and histologic staging on the corresponding radicals in a cohort of 54 patients (mean age, 65.9 yea…	Virchows Archiv : an international journal of pathology	2009	['methyl']
amacr	19638170	Expression of alpha-methylacyl-CoA racemase (P504S) in sebaceous neoplasms.	Alpha-methylacyl-CoA racemase (AMACR), also known as P504S, is a protein that plays an important role in mitochondrial and peroxisomal beta-oxidation of branched-chain fatty acid and bile acid intermediates.	Journal of cutaneous pathology	2009	['methyl']
amacr	19818764	Prostate carcinogenesis induced by N-methyl-N-nitrosourea (mnu) in gerbils: histopathological diagnosis and potential invasiveness mediated by extracellular matrix components.	The alpha-methylacyl-CoA racemase (AMACR) expression in prostate cancer cells facilitated diagnosis of gerbil lesions.	Experimental and molecular pathology	2009	['methyl']
amacr	19854148	A continuous assay for alpha-methylacyl-coenzyme A racemase using circular dichroism.	alpha-Methylacyl-coenzyme A racemase (AMACR) catalyzes the epimerization of (2R)- and (2S)-methyl branched fatty acyl-coenzyme A (CoA) thioesters.	Analytical biochemistry	2009	['methyl']
amacr	19926591	CK7, CK20, CDX2 and MUC2 Immunohistochemical staining used to distinguish metastatic colorectal carcinoma involving ovary from primary ovarian mucinous adenocarcinoma.	We evaluated the immunohistochemical (IHC) expression of cytokeratin 7 (CK7), cytokeratin 20 (CK20), CDX2, CEA, MUC2, MUC5AC and alpha-methylacyl-CoA racemase (AMACR) in 22 POMAs and 41 metastatic colorectal adenocarcinomas (MCAOs) involving ovaries.	Japanese journal of clinical oncology	2009	['methyl']
amacr	20152895	In vitro evaluation of the cytotoxic, anti-proliferative and anti-oxidant properties of pterostilbene isolated from Pterocarpus marsupium.	It also inhibited Matrix metalloproteinase 9 (MMP9) and alpha-methylacyl-CoA recemase (AMACR), two very well known metastasis inducers.	Toxicology in vitro : an international journal published in association with BIBRA	2010	['methyl']
amacr	20189848	Reliability of the 34βE12, keratin 5/6, p63, bcl-2, and AMACR in the diagnosis of prostate carcinoma.	In this study, we aimed to investigate which basal cell marker should be used with α-methylacyl coenzyme A racemase (AMACR) to increase diagnostic accuracy in the diagnosis of prostate carcinoma.	Urologic oncology	2010	['methyl']
amacr	20442897	Unexpected stereoselective exchange of straight-chain fatty acyl-CoA alpha-protons by human alpha-methylacyl-CoA racemase 1A (P504S).	Alpha-methylacyl-CoA racemase (AMACR; P504S) catalysed exchange of straight-chain fatty acyl-CoA alpha-protons.	Chemical communications (Cambridge, England)	2010	['methyl']
amacr	20632177	Use of a combination of biomarkers in serum and urine to improve detection of prostate cancer.	Biomarkers analyzed were AMACR and MMP-2 levels, and GSTP1/RASSF1A methylation status, in addition to PSA levels.	World journal of urology	2010	['methyl']
amacr	20664785	Alpha-methylacyl-coenzyme a racemase-expressing urachal adenocarcinoma of the abdominal wall.	Histopathologically, the mass was diagnosed as mucinous cystadenocarcinoma originating from urachal remnants that showed an unusual expression of alpha-methylacyl-coenzyme A racemase (AMACR).	Korean journal of urology	2010	['methyl']
amacr	21034352	Diagnostic biomarkers of prostate cancer.	Diagnostic tissue biomarkers for prostate cancer (PC) include basal cell markers and α-methylacyl-coenzyme A-racemase (AMACR), often used in combination.	Scandinavian journal of urology and nephrology	2010	['methyl']
amacr	21519348	Prostate biopsies from black men express higher levels of aggressive disease biomarkers than prostate biopsies from white men.	Prostate needle biopsy specimens from 131 patients treated with RP at the Durham Veterans Affairs Medical Center were hematoxylin and eosin stained and immunofluorescent assayed for α-methylacyl CoA racemase (AMACR), androgen receptor (AR) and Ki67.	Prostate cancer and prostatic diseases	2011	['methyl']
amacr	21602815	Clear-cell papillary renal cell carcinoma: molecular and immunohistochemical analysis with emphasis on the von Hippel-Lindau gene and hypoxia-inducible factor pathway-related proteins.	On the basis of the available data, such tumors are positive for cytokeratin 7 (CK7) and carbonic anhydrase IX (CA9), while being negative for CD10, α-methylacyl-CoA racemase (AMACR), and TFE3.	Modern pathology : an official journal of the United States and Canadian Academy of Pathology, Inc	2011	['methyl']
amacr	21643692	Alpha-methylacyl-CoA racemase (AMACR) expression in epithelial ovarian cancer.	Alpha-methylacyl-CoA racemase (AMACR) is involved in the cellular metabolism of fatty acids.	Virchows Archiv : an international journal of pathology	2011	['methyl']
amacr	21788966	Quadriplex model enhances urine-based detection of prostate cancer.	While the test for the prostate cancer antigen 3 (PCA3) is commercially available, the aim of our research was to test other putative urine markers in multiplex settings (AMACR (α-methylacyl-CoA racemase), EZH2 (enhancer of zeste homolog 2), GOLM1 (golgi membrane protein 1), MSMB (microseminoprotein, β), SPINK1 (serine peptidase inhibitor) and TRPM8 (transient receptor potential cation channel, s…	Prostate cancer and prostatic diseases	2011	['methyl']
amacr	21812041	New molecular markers for prostate tumor imaging: a study on 2-methylene substituted fatty acids as new AMACR inhibitors.	α-Methylacyl-CoA racemase (AMACR) is a peroxisomal and mitochondrial enzyme that catalyses interconversion between the (S)/(R)-isomers of a range of α-methylacyl-CoA thioesters.	Chemistry (Weinheim an der Bergstrasse, Germany)	2011	['methyl']
amacr	22076171	Small oncocytic papillary renal cell carcinoma in diabetic glomerulosclerosis.	Immunohistochemical results of the tumor were as follows: α-methylacyl-coenzyme A rasemase (AMACR) +++, vimentin +++, cytokeratin (CK) 18 +++, CD10 +++, S-100 protein +, MUC1 ++, MUC2 ++, MUC5AC ++, MUC6 ++, panCK Cam5.2 +, CK7 +, CK8 +, CK14 +, CK19 +, CK20 +, p53 +, HepPar1 +, CD68 +, platelet-derived growth factor-α (PDGFRA) +, PanCK AE1/3 -, PanCK WSS -, PanCK MNF115 -, CK 35BE12 -, CK5/6 -, …	International journal of clinical and experimental pathology	2011	['methyl']
amacr	22241581	Mn-doped ZnSe d-dots-based α-methylacyl-CoA racemase probe for human prostate cancer cell imaging.	The α-methylacyl-CoA racemase (AMACR) is overexpressed in prostate cancers; the presence of antibodies specific for AMACR is more sensitive and specific than serum prostate specific antigen levels in distinguishing patients with prostate cancers.	Analytical and bioanalytical chemistry	2012	['methyl']
amacr	22260386	p63, CK7, PAX8 and INI-1: an optimal immunohistochemical panel to distinguish poorly differentiated urothelial cell carcinoma from high-grade tumours of the renal collecting system.	All the UCs cluster together with strong, diffuse reactivity for p63, predominant reactivity for CK7 and high molecular weight kininogen (HMWK), and absent to minimal staining with PAX8, RCC antigen, PAX2, alpha-methylacyl-CoA racemase (AMACR), carbonic anhydrase IX (CAIX) and vimentin.	Histopathology	2012	['methyl']
amacr	22350003	Immunohistochemical marker panel differentiates between the three most common subtypes of renal cell carcinoma independent from histomorphologic criteria.	To develop a reliable immunohistochemical marker panel differentiating between the three most common renal cell carcinoma (RCC) subtypes without inclusion of histomorphologic criteria we investigated protein expression of vimentin, glutathione S-transferase alpha (GST-α), CD10, CD117 (C-KIT), carbonic anhydrase 2 (CAII), parvalbumin, alpha-methyl-CoA-racemase (AMACR), and cytokeratin-19 (CK 19) i…	Virchows Archiv : an international journal of pathology	2012	['methyl']
amacr	22415059	Nephrogenic adenoma of the urinary tract: a review.	This is confounded by both lesions being frequently positive for PAX2, PAX8, and CK7 and not infrequently positive for p504S (α-methylacyl-CoA-racemase, AMACR) by immunohistochemistry.	International journal of surgical pathology	2012	['methyl']
amacr	22542076	Role of alpha methylacyl-coenzyme A racemase in differentiating hepatocellular carcinoma from dysplastic and nondysplastic liver cell lesions.	The aim of the study was to assess the value of alpha methylacyl-coenzyme A (COA) racemase (AMACR) in distinguishing HCC from LCD.	Annals of diagnostic pathology	2012	['methyl']
amacr	22800084	Comparative analysis of three- and two-antibody cocktails to AMACR and basal cell markers for the immunohistochemical diagnosis of prostate carcinoma.	We compared the usefulness for detecting prostate carcinoma of a three-marker cocktail of antibodies to α-methylacyl-CoA racemase (AMACR), p63 and cytokeratin (CK) 5 with a traditional two-marker cocktail of AMACR and p63.	Diagnostic pathology	2012	['methyl']
amacr	23158212	The diagnostic use of ERG in resolving an "atypical glands suspicious for cancer" diagnosis in prostate biopsies beyond that provided by basal cell and α-methylacyl-CoA-racemase markers.	We studied 84 "atypical glands suspicious for cancer (ATYP)" cases using multiplex ERG/α-methylacyl-CoA-racemase (AMACR)/high-molecular-weight cytokeratin/p63 IHC to determine how often ERG contributes to resolving an ATYP diagnosis beyond that provided by AMACR and basal markers.	Human pathology	2012	['methyl']
amacr	23192371	Monocarboxylate transporter 2 (MCT2) as putative biomarker in prostate cancer.	With the present study we aimed to compare the pattern of expression of MCT2 and alpha-methylacyl-CoA racemase (AMACR), in prostate carcinoma, PIN lesions, non-neoplastic prostate tissue, and normal prostate and compare their sensitivity and specificity.	The Prostate	2012	['methyl']
amacr	23551615	Metanephric adenoma and solid variant of papillary renal cell carcinoma: common and distinctive features.	MA were positive for WT1 and negative for EMA and alpha-methylacyl-CoA racemase (AMACR); s-PRCC were positive for EMA and AMACR and negative for WT1.	Histopathology	2013	['methyl']
amacr	23791764	Useful immunohistochemical panel for differentiating clear cell papillary renal cell carcinoma from its mimics.	In this study, we investigated the expression of paired box 8 (PAX-8), carbonic anhydrase IX (CA IX), CK7, and α-methylacyl-CoA-racemase (AMACR) in this tumor by immunohistochemistry in a group of 20 cases of CCPRCC.	Annals of diagnostic pathology	2013	['methyl']
amacr	23887297	Gene expression profiling of clear cell papillary renal cell carcinoma: comparison with clear cell renal cell carcinoma and papillary renal cell carcinoma.	Quantitative real-time PCR targeting alpha-methylacyl coenzyme-A racemase (AMACR), BMP and activin membrane-bound inhibitor homolog (BAMBI), carbonic anhydrase IX (CA9), ceruloplasmin (CP), nicotinamide N-methyltransferase (NNMT), schwannomin-interacting protein 1 (SCHIP1), solute carrier family 34 (sodium phosphate) member 2 (SLC34A2), and vimentin (VIM) was performed.	Modern pathology : an official journal of the United States and Canadian Academy of Pathology, Inc	2013	['methyl']
amacr	23929631	Inhibition of human α-methylacyl CoA racemase (AMACR): a target for prostate cancer.	The enzyme α-methylacyl CoA racemase (AMACR) is involved in the metabolism of branched-chain fatty acids and has been identified as a promising therapeutic target for prostate cancer.	ChemMedChem	2013	['methyl']
amacr	23929631	Inhibition of human α-methylacyl CoA racemase (AMACR): a target for prostate cancer.	An N-methylthiocarbamate (Ki=98 nM), designed to mimic the proposed enzyme-bound enolate, was found to be the most potent AMACR inhibitor reported to date.	ChemMedChem	2013	['methyl']
amacr	24004067	Value of α-methylacyl-CoA racemase immunochemistry for predicting neoplastic progression in Barrett's oesophagus.	To investigate the value of α-methylacyl-CoA racemase (AMACR) immunohistochemistry for predicting neoplastic progression in Barrett's oesophagus (BO).	Histopathology	2013	['methyl']
amacr	24041740	Hydrolysis of ibuprofenoyl-CoA and other 2-APA-CoA esters by human acyl-CoA thioesterases-1 and -2 and their possible role in the chiral inversion of profens.	The chiral inversion pathway consists of conversion of the drug to the coenzyme A ester (by an acyl-CoA synthetase) followed by chiral inversion by α-methylacyl-CoA racemase (AMACR; P504S).	Biochemical pharmacology	2013	['methyl']
amacr	24119561	Utility of α-methylacyl-coenzyme-A racemase (p504s) immunohistochemistry in distinguishing endometrial clear cell carcinomas from serous and endometrioid carcinomas.	The expression of α-methylacyl-coenzyme-A racemase (AMACR) has previously been reported in 75% to 100% of urethral/bladder clear cell carcinomas, tumors that are known to display broad phenotypic overlap with their identically named müllerian counterparts.	Human pathology	2013	['methyl']
amacr	24152881	Increased expression of α-methylacyl-coenzyme A racemase (AMACR; p504s) and p16 in distal hyperplastic polyps.	Immunohistochemistry of p16Ink4a, Ki67, α-methylacyl-coenzyme A racemase (AMACR; p504s), BRAF, CK 20, MLH1 and β-catenin was performed and and immunoexpression was compared among proximal and distal HPs as well as SSAs.	Diagnostic pathology	2013	['methyl']
amacr	24152881	Increased expression of α-methylacyl-coenzyme A racemase (AMACR; p504s) and p16 in distal hyperplastic polyps.	In this immunohistochemical study we chose a panel of potential relevant and promising biomarkers including α-methylacyl-coenzyme A racemase (AMACR; p504s), which is involved in the degradation of branched chained fatty acids derivates, and analysed a cohort of HPs and SSAs in order to identify different immunophenotypes in relation to lesion localisation.	Diagnostic pathology	2013	['methyl']
amacr	24383053	Genetic variations of α -methylacyl-CoA racemase are associated with sporadic prostate cancer risk in ethnically homogenous Koreans.	To assess if the variants of (R)-alpha-methyl-CoA racemase (AMACR) gene would be associated with the risk of sporadic prostate cancer in ethnically homogenous Koreans.	BioMed research international	2013	['methyl']
amacr	24568263	Molecular subtyping of metastatic renal cell carcinoma: implications for targeted therapy.	Immunohistochemistry was performed with antibodies against cytokeratin 7 (CK7) and alpha-methylacyl-CoA racemase (AMACR).	Molecular cancer	2014	['methyl']
amacr	24833092	AMACR overexpression as a poor prognostic factor in patients with nasopharyngeal carcinoma.	Through data mining from published transcriptomic database, alpha-methylacyl-CoA racemase (AMACR) was first identified as a differentially upregulated gene in NPC tissues, which is a key enzyme for isometric conversion of fatty acids entering the β-oxidation.	Tumour biology : the journal of the International Society for Oncodevelopmental Biology and Medicine	2014	['methyl']
amacr	25092674	α-Methylacyl-CoA racemase (AMACR) serves as a prognostic biomarker for the early recurrence/metastasis of HCC.	Previous results of the iTRAQ-based quantitative proteomics study (iTRAQ-2DLC-MS/MS) have shown that α-methylacyl-CoA racemase (AMACR) might be a promising prognostic biomarker for the early recurrence/metastasis of hepatocellular carcinoma (HCC).	Journal of clinical pathology	2014	['methyl']
amacr	25149154	α-Methylacyl-coenzyme A racemase (AMACR, p504s) is a marker to distinguish malignant melanomas from dysplastic nevi and melanocytic nevi.	Immunohistochemistry of cyclin-dependent kinase inhibitor 2A (p16Ink4a), methylacyl-coenzyme A racemase (AMACR), cyclin D1, and E-cadherin was performed and assessed.	Tumour biology : the journal of the International Society for Oncodevelopmental Biology and Medicine	2014	['methyl']
amacr	25149154	α-Methylacyl-coenzyme A racemase (AMACR, p504s) is a marker to distinguish malignant melanomas from dysplastic nevi and melanocytic nevi.	These included α-methylacyl-coenzyme A racemase (AMACR; p504s), which is involved in the degradation of branched chained fatty acid derivates.	Tumour biology : the journal of the International Society for Oncodevelopmental Biology and Medicine	2014	['methyl']
amacr	25374912	Lipid metabolism in prostate cancer.	A central role for fatty acid oxidation in supplying energy to the prostate cancer cell is supported by the observation that the peroxisomal enzyme, α-methylacyl-CoA racemase (AMACR), which facilitates the transformation of branched chain fatty acids to a form suitable for β-oxidation, is highly overexpressed in prostate cancer compared with normal prostate.	American journal of clinical and experimental urology	2014	['methyl']
amacr	25586028	Detection of Alpha-Methylacyl-CoA Racemase (AMACR), a Biomarker of Prostate Cancer, in Patient Blood Samples Using a Nanoparticle Electrochemical Biosensor.	A promising prostate cancer biomarker, alpha-methylacyl-CoA racemase (AMACR), has been previously demonstrated to distinguish cancer from healthy and benign prostate cells with high sensitivity and specificity.	Biosensors	2012	['methyl']
amacr	25712789	Immunohistochemical Panel for Differentiating Renal Cell Carcinoma with Clear and Papillary Features.	Sixty RCC cases with clear cells and papillary architecture were selected and classified according to The International Society of Urological Pathology (ISUP) Vancouver Classification of Renal Neoplasia and graded according to The International Society of Urological Pathology (ISUP) grading system for renal cell carcinoma then stained for CK7, carbonic anhydrase IX (CA IX), α-methylacyl-CoA-racem…	Pathology oncology research : POR	2015	['methyl']
amacr	25982684	Alpha-methylacyl-CoA racemase and hepsin as urinary prostate cancer markers.	Because of the numerous limitations of prostate-specific antigen (PSA), α-methylacyl-CoA racemase (AMACR) and hepsin have recently been suggested as potential biomarkers in prostate cancer (PC).	The International journal of biological markers	2015	['methyl']
amacr	26547498	Horseradish peroxidase and aptamer dual-functionalized nanoprobe for the amplification detection of alpha-methylacyl-CoA racemase.	Alpha-methylacyl-CoA racemase (AMACR) is over-expressed in many cancer types and can serve as a novel diagnostic biomarker.	Analytica chimica acta	2015	['methyl']
amacr	26616257	Significance of prostate cancer missed on needle biopsy tools for retrieving missed cancer.	To investigate the incidence and clinical impact of minute PCa missed on routine haematoxylin and eosin (H&E) slides, but retrieved by α-methylacyl-CoA-racemase (AMACR) immunohistochemistry.	The Prostate	2015	['methyl']
amacr	26779460	Clinical significance of single microscopic focus of adenocarcinoma at prostate biopsy.	In pathological examination; high molecular weight cytokeratin (HMW-CK), p63, and alpha-methylacyl-CoA racemase (AMACR) were used for differential diagnosis.	Prostate international	2015	['methyl']
amacr	26888362	α-methylacyl-CoA racemase (AMACR) expression in chordomas differentiates them from chondrosarcomas.	Our aim was to evaluate the IHC expression of α-methylacyl-CoA racemase (AMACR/P504S), β-catenin and E-cadherin in chordomas relative to chondrosarcomas and assess the utility of these markers for differential diagnosis.	Scientific reports	2016	['methyl']
amacr	26928323	Global expression of AMACR transcripts predicts risk for prostate cancer - a systematic comparison of AMACR protein and mRNA expression in cancerous and noncancerous prostate.	Here we examined the diagnostic applicability of alpha-methylacyl CoA racemase (AMACR) and androgen receptor (AR) mRNA expression and AMACR protein levels in benign and cancerous prostatic tissue.	BMC urology	2016	['methyl']
amacr	27026295	Quantitative Time-Resolved Fluorescence Imaging of Androgen Receptor and Prostate-Specific Antigen in Prostate Tissue Sections.	p63/ alpha-methylacyl-CoA racemase (AMACR) staining on consecutive sections was used to categorize tissue areas as benign or cancerous.	The journal of histochemistry and cytochemistry : official journal of the Histochemistry Society	2016	['methyl']
amacr	27271990	High alpha-methylacyl-CoA racemase (AMACR) is associated with ERG expression and with adverse clinical outcome in patients with localized prostate cancer.	Alpha-methylacyl-CoA racemase (AMACR) is a well-characterized marker extensively utilized in prostate cancer (PCA) diagnosis.	Tumour biology : the journal of the International Society for Oncodevelopmental Biology and Medicine	2016	['methyl']
amacr	27891343	Expression of Alpha Methylacyl CoA Racemase (AMACR) in Gastric Adenocarcinoma and Its Correlation with	Samples were stained with H&E for morphological details, Loeffler's methylene blue for Helicobacter pylori and immunohistochemistry (IHC) was done to check for the expression of AMACR proteins.	Journal of clinical and diagnostic research : JCDR	2016	['methyl']
amacr	27931799	Oncocytic papillary renal cell carcinoma: A clinicopathological and genetic analysis and indolent clinical course in 14 cases.	Immunohistochemically, the majority of tumors presented high expression rates of alpha-methylacylCoA racemase (AMACR), CD10 and vimentin, which were similar to type 2 PRCC.	Pathology, research and practice	2016	['methyl']
amacr	28234557	A Novel Monoclonal Antibody Against Alpha-Methylacyl-CoA Racemase Applicable for Paraffin-Embedded Tissues and Diagnostics of Prostate Cancer.	AMACR (alpha-methylacyl-CoA racemase) has been recently described as a prostate cancer-specific gene that encodes a protein involved in the beta-oxidation of branched chain fatty acids.	Monoclonal antibodies in immunodiagnosis and immunotherapy	2017	['methyl']
amacr	28554748	Nephrogenic adenoma of the urinary tract: A 6-year single center experience.	CK7, PAX-2, PSA, p53, p63, GATA-3 and α-methylacyl-CoA racemase (AMACR) were applied in problematic cases.	Pathology, research and practice	2017	['methyl']
amacr	28741117	Induction of alpha-methylacyl-CoA racemase by miR-138 via up-regulation of β-catenin in prostate cancer cells.	Alpha-methylacyl-CoA racemase (AMACR) is highly overexpressed in prostate cancer (PCa) and its transcriptional regulators include various transcription factors and CTNNB1/β-catenin.	Journal of cancer research and clinical oncology	2017	['methyl']
amacr	29138507	Systems pathology by multiplexed immunohistochemistry and whole-slide digital image analysis.	In the second proof-of-concept, we demonstrated an automatic classification of epithelial cell populations (n = 83,558) and glands (benign vs. cancer) in prostate cancer with simultaneous analysis of androgen receptor (AR) and alpha-methylacyl-CoA (AMACR) expression at cell-level resolution.	Scientific reports	2017	['methyl']
amacr	29179959	[The value of alpha-methylacyl-CoA racemase expression in the progression of colonic carcinoma].	Alpha-methylacyl-CoA racemase (AMACR) expression has been demonstrated in several normal tissues and in diverse types of carcinoma.	Revista espanola de patologia : publicacion oficial de la Sociedad Espanola de Anatomia Patologica y de la Sociedad Espanola de Citologia	2016	['methyl']
amacr	29345292	Preparation and characterization of the antibody recognizing AMACR inside its catalytic center.	Alpha-methylacyl-CoA racemase (AMACR) catalyzes the β-oxidation of fatty acids and is overexpressed in carcinomas in various organs, while its inactivation results in the inhibition of cancer growth.	International journal of oncology	2017	['methyl']
amacr	29725255	AMACR overexpression acts as a negative prognostic factor in oral squamous cell carcinoma.	Background: Alpha-methylacyl-CoA racemase (AMACR) is a key enzyme responsible for the metabolism of branched-chain fatty acids.	International journal of medical sciences	2018	['methyl']
amacr	29887709	AMACR Positive Papillary Renal Adenomatosis and Multifocal Papillary Carcinoma in End Stage Renal Disease.	Immunomarker α-methylacyl-coenzyme A racemase (AMACR), a protein involved in the metabolism of branched chain fatty acids was initially recognized in the evaluation of prostate cancer.	Indian journal of surgical oncology	2015	['methyl']
amacr	29966830	Expression of vitamin D receptor in clear cell papillary renal cell carcinoma.	All cases (26/26, 100%) were diffuse and strong cytoplasmic and fibrillar staining for cytokeratin 7 (CK7), but negative forα-methylacyl-CoA-racemase (AMACR).	Annals of diagnostic pathology	2018	['methyl']
amacr	30104809	Netrin 1 and Alpha-Methyl Acylcoenzim-A Racemase in diagnosis of prostate cancer.	To investigate serum and urine levels of Alpha-methylacyl-CoA-racemase (AMACR) and Netrin 1 in patients with and without prostate cancer and to determine whether these markers could be used as alternatives in diagnosis of prostate cancer instead of serum prostate specific antigen (PSA) levels.	Colombia medica (Cali, Colombia)	2018	['methyl']
amacr	30294801	RNA-based markers in biopsy cores with atypical small acinar proliferation: Predictive effect of T2E fusion positivity and MMP-2 upregulation for a subsequent prostate cancer diagnosis.	The purpose of this study was to first investigate the expression of seven different PC-related RNAs that included serine 2 (TMPRSS2): erythroblastosis virus E26 oncogene homolog (ERG) gene (TMPRSS2-ERG, T2E) fusion, alpha-methylacyl-CoA racemase (AMACR), kallikrein related peptidase 3 (KLK3), androgen receptor (AR), prostate cancer specific antigen 3 (PCA3), and matrix metalloproteinases (MMP)-2…	The Prostate	2018	['methyl']
amacr	30337219	Semen AMACR protein as a novel method for detecting prostate cancer.	Alpha methylacyl A coenzyme racemase (AMACR) has shown to be an excellent immunohistological biomarker for prostate cancer (CaP).	Urologic oncology	2018	['methyl']
amacr	30613352	Exploiting the transcriptional specificity of the alpha-methylacyl-CoA racemase	The metabolic protein alpha-methylacyl-CoA racemase (AMACR) is significantly overexpressed in prostate cancer compared to the normal prostate and other non-malignant tissue.	Oncotarget	2018	['methyl']
amacr	30920030	Molecular evidence supporting the precursor nature of atypical adenomatous hyperplasia of the prostate.	Thirty-two percent of AAH lesions had α-methylacyl-CoA racemase (AMACR) expression, a sensitive and specific marker for HGPIN and PCA.	Molecular carcinogenesis	2019	['methyl']
amacr	31061447	Signature maps for automatic identification of prostate cancer from colorimetric analysis of H&E- and IHC-stained histopathological specimens.	In this work, we propose a framework for automating the annotation of PCa that is based on automated colorimetric analysis of both H&E and IHC WSIs stained with a triple-antibody cocktail against high-molecular weight cytokeratin (HMWCK), p63, and α-methylacyl CoA racemase (AMACR).	Scientific reports	2019	['methyl']
amacr	31419984	Does the addition of AMACR to CK20 help to diagnose challenging cases of urothelial carcinoma in situ?	Prior data has demonstrated an increase in alpha-methylacyl-CoA-racemase (AMACR) in urothelial CIS, but there is no information on its utility for diagnosing difficult cases.	Diagnostic pathology	2019	['methyl']
amacr	31534204	Recurrent KRAS mutations in papillary renal neoplasm with reverse polarity.	It is characteristically positive for GATA3 and L1CAM and lack vimentin and, to a lesser extent, α-methylacyl-CoA-racemase (AMACR/p504s) immunostaining.	Modern pathology : an official journal of the United States and Canadian Academy of Pathology, Inc	2019	['methyl']
amacr	31536955	Identification of novel small-molecule inhibitors of α-methylacyl-CoA racemase (AMACR; P504S) and structure-activity relationships.	α-Methylacyl-CoA racemase (AMACR; P504S; EC 5.1.99.4) catalyses epimerization of 2-methylacyl-CoAs and is important for the degradation of branched-chain fatty acids and the pharmacological activation of ibuprofen and related drugs.	Bioorganic chemistry	2019	['methyl']
amacr	31865345	Immunohistochemical Reactivity of Prostate-Specific Markers for Salivary Duct Carcinoma.	Materials obtained from 42 resected SDCs were examined by immunohistochemistry using antibodies against AR, NKX3.1, α-methylacyl-CoA racemase (AMACR), prostatic acid phosphatase (PAP), and prostate-specific antigen (PSA).	Pathobiology : journal of immunopathology, molecular and cellular biology	2019	['methyl']
amacr	32104236	Suppression of α-methylacyl-coenzyme A racemase by miR200c inhibits prostate adenocarcinoma cell proliferation and migration.	Overexpression of α-methylacyl-coenzyme A racemase (AMACR/P504S) is a major abnormality that has been observed in prostate cancer, whereas microRNA (miRNA/miR) 200c, is downregulated.	Experimental and therapeutic medicine	2019	['methyl']
amacr	32250065	Phase-Regulated Sensing Mechanism of MoS	Alpha-methylacyl-CoA racemase (AMACR) has been proven to be consistently overexpressed in prostate cancer epitheliums, and is expected to act as a positive biomarker for the diagnosis of prostate carcinoma in clinical practice.	Small (Weinheim an der Bergstrasse, Germany)	2020	['methyl']
amacr	32760737	Current Knowledge on the Function of α-Methyl Acyl-CoA Racemase in Human Diseases.	AMACR regulates β-oxidation of branched chain lipids in peroxisomes and mitochondria and promotes chiral reversal of 2-methyl acids.	Frontiers in molecular biosciences	2020	['methyl']
amacr	32760737	Current Knowledge on the Function of α-Methyl Acyl-CoA Racemase in Human Diseases.	In all metabolic pathways, α-methyl acyl-CoA racemase (AMACR) plays an essential role by regulating the metabolism of lipids and drugs.	Frontiers in molecular biosciences	2020	['methyl']
amacr	33100748	Differentiation of renal cell tumors with morphological cocktails using a minimal panel of immunohistochemical markers.	The cases that had morphological overlap among the subtypes were subjected to a panel of IHC markers, including CD10, CK7, alpha-methyl acyl-coenzymeA racemase (AMACR), and CD117.	Urology annals	2020	['methyl']
ambra1	30929559	GCA links TRAF6-ULK1-dependent autophagy activation in resistant chronic myeloid leukemia.	Our findings represent the basis for novel therapeutic strategies against CML.Abbreviation: ACTB/β-actin: actin beta; ADM: adrenomedullin; AMBRA1: autophagy and beclin 1 regulator 1; AMPK: AMP-activated protein kinase; ANXA5: annexin A5; CP: cytogenetic response; CML: chronic myeloid leukemia; CUL3: cullin 3; GAPDH: glyceraldehyde-3-phosphate dehydrogenase; GCA: grancalcin; Dx: at diagnosis; E-64…	Autophagy	2019	['methyl']
ambra1	32264724	Sex differences in autophagy-mediated diseases: toward precision medicine.	In this review, we discuss current advances in our insight into the biology of sex differences in autophagy and disease, information that will facilitate precision medicine.Abbreviations: AD: Azheimer disease; AMBRA1: autophagy and beclin 1 regulator 1; APP: amyloid beta precursor protein; AR: androgen receptor; AMPK: AMP-activated protein kinase; ATG: autophagy related; ATP6AP2: ATPase H+ transp…	Autophagy	2020	['methyl']
amer1	26071483	Exome Sequencing Reveals AMER1 as a Frequently Mutated Gene in Colorectal Cancer.	Losses of AMER1 by other mechanisms apart from mutations such as methylation and copy number aberrations were also found.	Clinical cancer research : an official journal of the American Association for Cancer Research	2015	['methyl']
angptl4	20516370	Cellular and pharmacological selectivity of the peroxisome proliferator-activated receptor-beta/delta antagonist GSK3787.	Orally administered GSK3787 caused antagonism of 4-[2-(3-fluoro-4-trifluoromethyl-phenyl)-4-methyl-thiazol-5-ylmethylsulfanyl]-2-methyl-phenoxy}-acetic acid (GW0742)-induced up-regulation of Angptl4 and Adrp mRNA expression in wild-type mouse colon but not in Pparbeta/delta-null mouse colon.	Molecular pharmacology	2010	['methyl']
angptl4	21489049	Methylation silencing of angiopoietin-like 4 in rat and human mammary carcinomas.	Also in humans, ANGPTL4 was unmethylated and expressed in normal mammary epithelial cells, but was methylated in 11 of 91 (12%) primary breast cancers.	Cancer science	2011	['methyl']
angptl4	21489049	Methylation silencing of angiopoietin-like 4 in rat and human mammary carcinomas.	In primary mammary carcinomas, five (Angptl4, Coro1a, RGD1304982, Tmem37 and Ndn) of the 29 genes were methylated in one or more of 25 samples.	Cancer science	2011	['methyl']
angptl4	21489049	Methylation silencing of angiopoietin-like 4 in rat and human mammary carcinomas.	This is the first study to identify genes aberrantly methylated in rat mammary carcinomas, and Angptl4 is a novel methylation-silenced gene both in rat and human mammary carcinomas.	Cancer science	2011	['methyl']
angptl4	23686315	ANGPTL4 is a secreted tumor suppressor that inhibits angiogenesis.	We found a deletion mutation in its coiled-coil domain at its N-terminal in human gastric cancers, in addition to hypermethylation of the ANGPTL4 promoter CpG islands.	Oncogene	2013	['methyl', 'hypermethyl']
angptl4	24180698	Identification of the angiogenic gene signature induced by EGF and hypoxia in colorectal cancer.	We identified a total of 9 angiogenic genes, including angiopoietin-like (ANGPTL) 4, ephrin (EFNA) 3, transforming growth factor (TGF) β1 and vascular endothelial growth factor (VEGF), to be upregulated in a HIF dependent manner in Caco-2 CRC cells in response to both hypoxia and the hypoxia mimetic dimethyloxallylglycine (DMOG).	BMC cancer	2013	['methyl']
angptl4	25148701	Clinical relevance and therapeutic potential of angiopoietin-like protein 4 in hepatocellular carcinoma.	Higher frequency of methylation of CpG sites of ANGPTL4 promoter was detected in tumor tissues compared to non-tumor tissues.	Molecular cancer	2014	['methyl']
angptl4	25148701	Clinical relevance and therapeutic potential of angiopoietin-like protein 4 in hepatocellular carcinoma.	The mechanisms of deregulation of ANGPTL4 in HCC were studied by copy number variation (CNV) and CpG methylation analyses.	Molecular cancer	2014	['methyl']
angptl4	29035390	Epigenetic silencing of the dual-role signal mediator, ANGPTL4 in tumor tissues and its overexpression in the urothelial carcinoma microenvironment.	In this study, using methylation-specific PCR and bisulfite pyrosequencing, we show that ANGPTL4 is transcriptionally repressed by DNA methylation in UC cell lines and primary tumor samples, as compared with adjacent noncancerous bladder epithelium.	Oncogene	2017	['methyl']
angptl4	29035390	Epigenetic silencing of the dual-role signal mediator, ANGPTL4 in tumor tissues and its overexpression in the urothelial carcinoma microenvironment.	Previous studies had demonstrated that ANGPTL4 is highly expressed in some cancers, but downregulated, by DNA methylation, in others.	Oncogene	2017	['methyl']
angptl4	31205547	Up-regulated of Angiopoietin-Like Protein 4 Predicts Poor Prognosis in Cervical Cancer.	Background: Angiopoietin-like protein 4 (ANGPTL4) has been demonstrated highly expressed in some cancers, but it also was downregulated in others through DNA methylation.	Journal of Cancer	2019	['methyl']
angptl6	27425379	Evaluation of cardiac risk marker levels in obese and non-obese patients with polycystic ovaries.	To compare cardiac risk markers such as asymmetric dimethyl arginine (ADMA), C-reactive protein (CRP), homocystein (Hcy), plasminogen activator inhibitor-1 (PAI-1), vascular endothelial growth factor (VEGF), angiopoietin-related growth factor 6 (ANGPTL6) in obese and non-obese patients with polycystic ovary syndrome (PCOS).	Gynecological endocrinology : the official journal of the International Society of Gynecological Endocrinology	2016	['methyl']
ankrd11	22538187	Specific-site methylation of tumour suppressor ANKRD11 in breast cancer.	Breast cancer cell lines treated with DNA demethylating agents resulted in up-regulation of ANKRD11 expression suggesting that promoter DNA methylation may be responsible for its down-regulation.	European journal of cancer (Oxford, England : 1990)	2012	['methyl']
ankrd11	22538187	Specific-site methylation of tumour suppressor ANKRD11 in breast cancer.	Our findings support the role of ANKRD11 as a tumour suppressor gene and suggest that aberrant DNA methylation of three CpGs in a 19 bp region within the ANKRD11 promoter may be responsible for its down-regulation in breast cancer.	European journal of cancer (Oxford, England : 1990)	2012	['methyl']
ankrd11	27312686	Biological significance of genome-wide DNA methylation profiles in keloids.	The top 10 hypomethylated genes were GALNT3, SCML4, PPP1R13L, ANKRD11, WIPF1, MX2, IFFO1, DENND1C, CFH, and GHDC.	The Laryngoscope	2016	['methyl', 'hypomethyl']
ano1	27219012	Ani9, A Novel Potent Small-Molecule ANO1 Inhibitor with Negligible Effect on ANO2.	Electrophysiological analysis revealed that the most potent inhibitor, 2-(4-chloro-2-methylphenoxy)-N-[(2-methoxyphenyl)methylideneamino]-acetamide (Ani9), completely inhibited ANO1 chloride current with submicromolar potency.	PloS one	2016	['methyl']
ano1	29123240	DNA methylation regulates TMEM16A/ANO1 expression through multiple CpG islands in head and neck squamous cell carcinoma.	E6 and E7 transfected normal oral keratinocytes (NOK) were used to induce hypermethylation of the ANO1 promoter.	Scientific reports	2017	['methyl', 'hypermethyl']
ano1	29123240	DNA methylation regulates TMEM16A/ANO1 expression through multiple CpG islands in head and neck squamous cell carcinoma.	E7 but not E6 transfection of NOK cells led to hypermethylation of a positively correlated CpG island without a change in ANO1 expression.	Scientific reports	2017	['hypermethyl', 'methyl']
ano1	29123240	DNA methylation regulates TMEM16A/ANO1 expression through multiple CpG islands in head and neck squamous cell carcinoma.	Hypermethylation of the ANO1 promoter was strongly correlated with but not sufficient to increase ANO1 expression, suggesting methylation of positively correlated CpG's likely serves as an adjunct to other mechanisms of ANO1 activation.	Scientific reports	2017	['methyl']
ano1	29123240	DNA methylation regulates TMEM16A/ANO1 expression through multiple CpG islands in head and neck squamous cell carcinoma.	Using two HNSCC datasets with differential expression of ANO1, we showed hypermethylation of positively correlated CpG islands potentiates ANO1 expression.	Scientific reports	2017	['methyl', 'hypermethyl']
ano1	30347323	Synthesis and biological evaluation of novel Ani9 derivatives as potent and selective ANO1 inhibitors.	Our previous study revealed a new class of ANO1 inhibitor, (E)-2-(4-chloro-2-methylphenoxy)-N'-(2-methoxybenzylidene)acetohydrazide (Ani9) and structural optimization via chemical modification of Ani9 basic skeleton was undertaken for the development of more potent and specific inhibitors of ANO1.	European journal of medicinal chemistry	2018	['methyl']
ano1	30871776	Transcriptional activation of ANO1 promotes gastric cancer progression.	Mechanistically, SP1 increased ANO1 transcription, recruited MLL1 to the ANO1 promoter region, facilitated H3K4 trimethylation, and subsequently promoted ANO1 expression.	Biochemical and biophysical research communications	2019	['methyl']
ano1	31847128	Epigenetic Modification as a Regulatory Mechanism for Spatiotemporal Dynamics of ANO1 Expression in Salivary Glands.	ANO1 CpG islands in e12 embryonic submandibular glands (eSMG) are highly methylated, but those in e14 eSMG or adult SMG are significantly unmethylated.	International journal of molecular sciences	2019	['methyl']
ano1	31847128	Epigenetic Modification as a Regulatory Mechanism for Spatiotemporal Dynamics of ANO1 Expression in Salivary Glands.	Artificial demethylation by treatment with the demethylating agent 5-aza-2'-deoxycytidine (5-Aza-CdR), induced the expression of ANO1 in both the ductal cell line Human Submandibular Gland (HSG) and in the duct cells of adult mouse SMG.	International journal of molecular sciences	2019	['methyl']
ano1	31847128	Epigenetic Modification as a Regulatory Mechanism for Spatiotemporal Dynamics of ANO1 Expression in Salivary Glands.	During the trans-differentiation in Matrigel of duct-origin HSG cells into acinar-like phenotype, significant demethylation of ANO1 CpG islands is observed.	International journal of molecular sciences	2019	['methyl']
ano1	31847128	Epigenetic Modification as a Regulatory Mechanism for Spatiotemporal Dynamics of ANO1 Expression in Salivary Glands.	In this study, we discovered that the cell-dependent expression of ANO1 during salivary gland organogenesis is regulated by DNA methylation of ANO1 CpG islands.	International journal of molecular sciences	2019	['methyl']
ano1	31847128	Epigenetic Modification as a Regulatory Mechanism for Spatiotemporal Dynamics of ANO1 Expression in Salivary Glands.	These results suggest that the differential expression of ANO1 in salivary glands during organogenesis and differentiation is mainly regulated by epigenetic demethylation of the ANO1 gene.	International journal of molecular sciences	2019	['methyl']
ano1	32592976	Diversity-oriented generation and biological evaluation of new chemical scaffolds bearing a 2,2-dimethyl-2H-chromene unit: Discovery of novel potent ANO1 inhibitors.	Biological assays revealed that (E)-1-(7,7-dimethyl-7H-furo[2,3-f]chromen-2-yl)-3-(1H-pyrrol-2-yl)prop-2-en-1-one (3n, Ani-FCC) is a novel, potent and selective ANO1 inhibitor with an IC50 value of 1.23 μM.	Bioorganic chemistry	2020	['methyl']
antxr1	29863494	Deadly DAaRTS destroy cancer cells via a tumor microenvironment-mediated trigger.	devised a strategy to exploit the cell-surface marker TEM8 (also known as ANTXR1), which is expressed by cancer-associated stromal cells, as a zip code to deliver an antibody-drug conjugate (ADC) linked to the potent cancer-killing drug monomethyl auristatin E (MMAE).	The Journal of clinical investigation	2018	['methyl']
anxa2r	27667176	Integrative Modeling Reveals Annexin A2-mediated Epigenetic Control of Mesenchymal Glioblastoma.	Our model identified Annexin A2 (ANXA2) as a novel methylation-controlled positive regulator of the mesenchymal subtype.	EBioMedicine	2016	['methyl']
apba2	30221015	Towards integrated oncogenic marker recognition through mutual information-based statistically significant feature extraction: an association rule mining based study on cancer expression and methylation profiles.	The novel marker of PC is {UBIAD1¶∪APBA2‡∪C4orf31‡} (i.e., UBIAD1 as up-regulated and hypo-methylated, & APBA2 and C4orf31 both as down-regulated and hyper-methylated).	Quantitative biology (Beijing, China)	2017	['methyl']
apold1	23115050	Non-CpG island promoter hypomethylation and miR-149 regulate the expression of SRPX2 in colorectal cancer.	A set of 662 FFPE DNA samples not only confirmed that APOLD1 and SRPX2 are hypomethylated in CRC but also revealed hypomethylation to be significantly (p < 0.01) associated with tumors being localized in the left side, CpG island methylator phenotype negative, MSS, BRAF wt, undifferentiated and of adenocarcinoma histosubtype.	International journal of cancer	2012	['methyl', 'hypomethyl']
apold1	23115050	Non-CpG island promoter hypomethylation and miR-149 regulate the expression of SRPX2 in colorectal cancer.	Demethylation experiments supported SRPX2 being epigenetically regulated via DNA methylation, whereas other mechanisms in addition to DNA methylation seem to be involved in the regulation of APOLD1.	International journal of cancer	2012	['methyl']
apold1	23115050	Non-CpG island promoter hypomethylation and miR-149 regulate the expression of SRPX2 in colorectal cancer.	Of these, 35 (33%) were hypomethylated non-CpG island genes and two of them, APOLD1 (Spearman's ρ = -0.82) and SRPX2 (Spearman's ρ = -0.80) were selected for further analyses.	International journal of cancer	2012	['hypomethyl', 'methyl']
ar	15284208	The epidermal growth factor-like growth factor amphiregulin is strongly induced by the adenosine 3',5'-monophosphate pathway in various cell types.	Similar effects of AR mRNA induction were seen in T cells treated with cAMP-elevating agents such as prostaglandin E(2) and forskolin as well as with the phosphodiesterase inhibitors rolipram and isobutylmethylxanthine.	Endocrinology	2004	['methyl']
ar	15367334	Methylation profiles of thirty four promoter-CpG islands and concordant methylation behaviours of sixteen genes that may contribute to carcinogenesis of astrocytoma.	AR gene hypermethylation was found exclusively in female patients (22/27, 81%, 0/26, 0%, P < 0.001), while the IRF7 gene hypermethylation preferentially occurred in the male counterparts (11/26, 42.3% to 3/27, 11%, P < 0.05).	BMC cancer	2004	['methyl', 'hypermethyl']
ar	15367334	Methylation profiles of thirty four promoter-CpG islands and concordant methylation behaviours of sixteen genes that may contribute to carcinogenesis of astrocytoma.	Of the astrocytoma associated hypermethylated genes, the methylation pattern of the CDH13, cyclin a1, DBCCR1, EPO, MYOD1, and p16INK4a genes changed in no more than 5.66% (3/53) of astrocytoma tissues compared to non-astrocytoma controls, while the RASSF1A, p73, AR, MGMT, CDH1, OCT6, MT1A, WT1, and IRF7 genes were more frequently hypermethylated in 69.8%, 47.2%, 41.5%, 35.8%, 32%, 30.2%, 30.2%, 3…	BMC cancer	2004	['methyl', 'hypermethyl']
ar	16079302	Human expanded polyglutamine androgen receptor mutants in neurodegeneration as a novel ligand target.	By testing several known AR antagonists and several of their structure-related compounds, we unexpectedly found that none of the AR ligands antagonized the hAR mutant neurodegeneration function, and surprisingly, compound 4-(4,4-dimethyl-2,5-dioxo-1-imidazolidinyl)-2-trifluoromethylbenzonitrile (RU56279) was more potent in inducing neurodegeneration.	The Journal of pharmacology and experimental therapeutics	2005	['methyl']
ar	17346688	Sodium selenite inhibits interleukin-6-mediated androgen receptor activation in prostate cancer cells via upregulation of c-Jun.	Cell proliferation, prostate-specific antigen, gene transfer, and Western blot assays were used to study the effects of sodium selenite and methylseleninic acid on IL-6 mediated AR action on an AR expressing human prostate cancer cell line, LNCaP.	Clinica chimica acta; international journal of clinical chemistry	2007	['methyl']
ar	17346688	Sodium selenite inhibits interleukin-6-mediated androgen receptor activation in prostate cancer cells via upregulation of c-Jun.	Taken together, our results suggest that sodium selenite not methylseleninic acid can inhibit IL-6-mediated AR activation by increased c-Jun in LNCaP cells.	Clinica chimica acta; international journal of clinical chemistry	2007	['methyl']
ar	17346688	Sodium selenite inhibits interleukin-6-mediated androgen receptor activation in prostate cancer cells via upregulation of c-Jun.	We found that sodium selenite, but not methylseleninic acid, significantly (p<0.05) inhibited IL-6-induced trans-activating activity of AR and cell proliferation in LNCaP cells.	Clinica chimica acta; international journal of clinical chemistry	2007	['methyl']
ar	17555712	Activation of androgen receptor by histone demethylases JMJD2A and JMJD2D.	Here, we have identified two related histone demethylases, JMJD2A and JMJD2D, which form complexes with ligand-bound AR.	Biochemical and biophysical research communications	2007	['methyl']
ar	18288132	DNA methylation profiles in diffuse large B-cell lymphoma and their relationship to gene expression status.	Twelve CpG islands (AR, CDKN1C, DLC1, DRD2, GATA4, GDNF, GRIN2B, MTHFR, MYOD1, NEUROD1, ONECUT2 and TFAP2A) showed significant methylation in over 85% of tumors.	Leukemia	2008	['methyl']
ar	18294747	Plastic components affect the activation of the aryl hydrocarbon and the androgen receptor.	The effects on the aryl hydrocarbon receptor (AhR) and the androgen receptor (AR) were assessed using luciferase reporter gene assays of the following compounds: bisphenol A (BPA), 4-n-nonylphenol (nNP), 4-tert-octylphenol (tOP), bis(2-ethylhexyl) phthalate (DEHP), di-isononyl phthalate (DINP), diisodecyl phthalate (DIDP), di-n-octyl phthalate (DNOP), dibutyl phthalate (DBP), benzyl butyl phthala…	Toxicology	2008	['methyl']
ar	18425676	Analysis of the progression of intraductal proliferative lesions in the breast by PCR-based clonal assay.	The DNA was subjected to PCR amplification of the CAG repeats in androgen receptor (AR) gene exon I with and without prior digestion of methylation-sensitive restriction enzyme HhaI.	Breast cancer research and treatment	2008	['methyl']
ar	18571420	4-(Anilino)pyrrole-2-carboxamides: Novel non-steroidal/non-anilide type androgen antagonists effective upon human prostate tumor LNCaP cells with mutated nuclear androgen receptor.	Among the compounds obtained, N-[4-[(benzyl)(4-nitrophenyl)amino]-1-methylpyrrole-2-carbonyl]pyrrolidine (22) is as potent an AR antagonist as the typical anilide-type AR antagonists hydroxyflutamide and bicalutamide.	Bioorganic & medicinal chemistry	2008	['methyl']
ar	18571420	4-(Anilino)pyrrole-2-carboxamides: Novel non-steroidal/non-anilide type androgen antagonists effective upon human prostate tumor LNCaP cells with mutated nuclear androgen receptor.	Introduction of a bulky N-alkyl group, such as a cyclohexylmethyl or benzyl group, increased the binding affinity for wild-type AR and the potency for growth inhibition of androgen-dependent SC-3 cells.	Bioorganic & medicinal chemistry	2008	['methyl']
ar	18637017	An S296R mutation in the human androgen receptor causes activation of the receptor by non-androgenic steroids and stronger inhibition by the nuclear receptor corepressor N-coR.	The results indicate that the S296R mutation does not differ obviously from the wild-type AR in its ability to bind the synthetic androgen methyltrienolone, or in its transcriptional activity induced by dihydrotestosterone (DHT) in the absence or presence of the overexpression of coactivators (steroid receptor coactivator-1, transcription intermediary factor-2, cAMP response element-binding prote…	Clinical and experimental pharmacology & physiology	2008	['methyl']
ar	18957670	Skewed X chromosome inactivation and breast and ovarian cancer status: evidence for X-linked modifiers of BRCA1.	We assessed the pattern of X chromosome inactivation using methylation-specific polymerase chain reaction amplification of the exon 1 microsatellite region of the X-linked androgen receptor (AR) gene in DNA from blood samples obtained from control subjects without a personal history of breast or ovarian cancer (n = 735), ovarian cancer patients (n = 313), familial breast cancer patients who did n…	Journal of the National Cancer Institute	2008	['methyl']
ar	19050678	Chimeric molecules facilitate the degradation of androgen receptors and repress the growth of LNCaP cells.	Cell counting and the 3-(4,5-dimethylthiazol-2-yl)-2,5-diphenyl tetrazolium bromide (MTT) cell viability assay were used to evaluate cell proliferation and viability after AR elimination in both LNCaP and PC-3 cells.	Asian journal of andrology	2008	['methyl']
ar	19266268	Anti-androgen receptor signaling and prostate cancer inhibitory effects of sucrose- and benzophenone-compounds.	The benzophenone compound 2-methoxy-3,4-(methylenedioxy)benzophenone suppressed PSA and AR in LNCaP cells without apoptosis.	Pharmaceutical research	2009	['methyl']
ar	19270430	Repression of activated aryl hydrocarbon receptor-induced transcriptional activation by 5alpha-dihydrotestosterone in human prostate cancer LNCaP and human breast cancer T47D cells.	In this study, we investigated the mechanism for the repression of 3-methylcholanthrene (3MC)-induced transcription of AhR-regulated genes, CYP1A1, CYP1A2, CYP1B1, and AhR repressor (AhRR), by 5alpha-dihydroteststerone (DHT) in LNCaP and T47D cells, which are androgen receptor (AR)- and AhR-positive.	Journal of pharmacological sciences	2009	['methyl']
ar	19496989	Photocytotoxicity of the fluorescent nonsteroidal androgen receptor ligand TDPQ.	1,2,3,4-tetrahydro-2,2-dimethyl-6-(trifluoromethyl)-8-pyridono[5,6-g]quinoline (TDPQ), a selective nonsteroidal androgen receptor (AR) ligand, is a fluorescent compound.	Photochemistry and photobiology	2009	['methyl']
ar	19624594	Androgen receptor expression is associated with prostate cancer-specific survival in castrate patients with metastatic disease.	Sections were analysed with a multiplex quantitative immunofluorescence (IF) assay for cytokeratin-18 (epithelial cells), 4',6-diamidino-2-phenylindole (nuclei), p63/high molecular weight keratin (basal cells), AR and alpha-methyl CoA-racemase.	BJU international	2009	['methyl']
ar	19828691	Demethylation of LHR in dehydroepiandrosterone-induced mouse model of polycystic ovary syndrome.	However, AR, FSHR and H19 had similar methylation pattern in DHEA-treated group and control groups.	Molecular human reproduction	2009	['methyl']
ar	19828691	Demethylation of LHR in dehydroepiandrosterone-induced mouse model of polycystic ovary syndrome.	In this study, we employed bisulfite sequencing and bisulfite restriction analysis to investigate the DNA methylation status of LHR, AR, FSHR and H19 in dehydroepiandrosterone (DHEA)-induced mouse PCOS model.	Molecular human reproduction	2009	['methyl']
ar	20338164	Progression to metastatic stage in a cellular model of prostate cancer is associated with methylation of the androgen receptor gene and transcriptional suppression of the insulin-like growth factor-I receptor gene.	Given that the IGF1R gene has been identified as a downstream target for AR action, our data is consistent with a model in which the AR gene undergoes methylation during progression of the disease, leading to dysregulation of AR targets, including the IGF1R gene, at advanced metastatic stages.	Experimental cell research	2010	['methyl']
ar	20338164	Progression to metastatic stage in a cellular model of prostate cancer is associated with methylation of the androgen receptor gene and transcriptional suppression of the insulin-like growth factor-I receptor gene.	Results of 5-Aza-2'-deoxycytidine (5-Aza) experiments, methylation-specific PCR, and sodium bisulfite-direct DNA sequencing revealed that the AR promoter is hypermethylated in metastatic M12, but not in benign P69, cells.	Experimental cell research	2010	['hypermethyl', 'methyl']
ar	20338164	Progression to metastatic stage in a cellular model of prostate cancer is associated with methylation of the androgen receptor gene and transcriptional suppression of the insulin-like growth factor-I receptor gene.	The methylation status of the AR and IGF1R genes was evaluated in a series of prostate cancer cell lines corresponding to early (benign) and advanced (metastatic) stages of the disease.	Experimental cell research	2010	['methyl']
ar	20338164	Progression to metastatic stage in a cellular model of prostate cancer is associated with methylation of the androgen receptor gene and transcriptional suppression of the insulin-like growth factor-I receptor gene.	We show, however, that 5-Aza treatment, which caused demethylation of the AR promoter, led to a significant increase in IGF1R mRNA levels, whereas addition of the AR inhibitor flutamide decreased the IGF1R mRNA levels to basal values measured prior to the 5-Aza treatment.	Experimental cell research	2010	['methyl']
ar	20382216	Presence of 5-methylcytosine in CpNpG trinucleotides in the human genome.	We identify the existence of CpNpG methylation in a number of genes which contain trinucleotide repeat regions, including the androgen receptor (AR).	Genomics	2010	['methyl']
ar	20571066	Telomerase as an important target of androgen signaling blockade for prostate cancer treatment.	The present study showed that methylseleninic acid (MSA), an agent that effectively reduces AR abundance, could enhance the cancer-killing efficacy of the anti-androgen bicalutamide in androgen-dependent and CRPC cells.	Molecular cancer therapeutics	2010	['methyl']
ar	20606036	Identification of differentially methylated genes in normal prostate tissues from African American and Caucasian men.	We used pyrosequencing to quantitatively measure the methylation status of GSTP1, AR, RARbeta2, SPARC, TIMP3, and NKX2-5.	Clinical cancer research : an official journal of the American Association for Cancer Research	2010	['methyl']
ar	20619266	Epigenetic setting for long-term expression of estrogen receptor α and androgen receptor in cells.	In mammals, DNA methylation is utilized as a very stable mark for silencing of the ERα and AR isoform expression during cancer cell and normal brain development.	Hormones and behavior	2010	['methyl']
ar	20619266	Epigenetic setting for long-term expression of estrogen receptor α and androgen receptor in cells.	The alternative usage of the androgen-AR system for brain masculinization and estrogenic regulation of AR expression in some species imply that the DNA methylation pattern of the AR gene can be established by closely related but different systems for sex steroid-induced phenomena, including brain masculinization.	Hormones and behavior	2010	['methyl']
ar	20619266	Epigenetic setting for long-term expression of estrogen receptor α and androgen receptor in cells.	The factors affecting the DNA methylation of the ERα and AR genes in cells include estrogen and androgen.	Hormones and behavior	2010	['methyl']
ar	20959290	Regulation of the androgen receptor by SET9-mediated methylation.	Here we show that the AR interacts with and is directly methylated by the histone methyltransferase enzyme SET9.	Nucleic acids research	2010	['methyl']
ar	21308712	G-protein alpha-s and -12 subunits are involved in androgen-stimulated PI3K activation and androgen receptor transactivation in prostate cancer cells.	First, at the cellular plasma membrane, disrupting the integrity of caveolae microdomain with methyl-β-cyclodextrin (M-β-CD) abolished androgen-induced AR transactivation and gene expression.	The Prostate	2011	['methyl']
ar	21400613	Role of androgen receptor and associated lysine-demethylase coregulators, LSD1 and JMJD2A, in localized and advanced human bladder cancer.	JMJD2A and LSD1 are recently discovered AR coregulator proteins that mediate AR-dependent transcription via recently described histone lysine-demethylation (KDM) mechanisms.	Molecular carcinogenesis	2011	['methyl']
ar	21500190	Epigenetic repression of regulator of G-protein signaling 2 promotes androgen-independent prostate cancer cell growth.	Thus, RGS2 promoter hypermethylation represses its expression and unmasks a latent pathway for AR transactivation in prostate cancer cells.	International journal of cancer	2011	['methyl', 'hypermethyl']
ar	21519348	Prostate biopsies from black men express higher levels of aggressive disease biomarkers than prostate biopsies from white men.	Prostate needle biopsy specimens from 131 patients treated with RP at the Durham Veterans Affairs Medical Center were hematoxylin and eosin stained and immunofluorescent assayed for α-methylacyl CoA racemase (AMACR), androgen receptor (AR) and Ki67.	Prostate cancer and prostatic diseases	2011	['methyl']
ar	21733075	A systems-based modelling approach using transurethral resection of the prostate (TURP) specimens yielded incremental prognostic significance to Gleason when predicting long-term outcome in men with localized prostate cancer.	Additional sections were analysed with two multiplex quantitative immunofluorescence (IF) assays for cytokeratin-18 (epithelial cells), 4'-6-diamidino-2-phenylindole(nuclei), p63/high-molecular-weight keratin (basal cells), androgen receptor (AR) and α-methyl CoA-racemase, Ki67, phosphorylated AKT (pAKT)and CD34.	BJU international	2011	['methyl']
ar	21820033	Post-translational modification of the androgen receptor.	The AR is subject to modification by phosphorylation, acetylation, methylation, SUMOylation, and ubiquitination.	Molecular and cellular endocrinology	2011	['methyl']
ar	21935435	Pax6 represses androgen receptor-mediated transactivation by inhibiting recruitment of the coactivator SPBP.	The transcription factor Pax6 has recently been reported to act as a repressor of AR and to be hypermethylated in prostate cancer cells.	PloS one	2011	['hypermethyl', 'methyl']
ar	21936524	Discovery of aryloxy tetramethylcyclobutanes as novel androgen receptor antagonists.	An aryloxy tetramethylcyclobutane was identified as a novel template for androgen receptor (AR) antagonists via cell-based high-throughput screening.	Journal of medicinal chemistry	2011	['methyl']
ar	21966451	Repression of androgen receptor transcription through the E2F1/DNMT1 axis.	DNMT1 was shown to be physically associated within the AR minimal promoter located 22 bps from the transcription start site; however, methylation remained unchanged at the promoter regardless of DNMT1 expression.	PloS one	2011	['methyl']
ar	21966451	Repression of androgen receptor transcription through the E2F1/DNMT1 axis.	Taken together, our results suggest that DNMT1 operates either as a functional intermediary or in cooperation with E2F1 inhibiting AR gene expression in a methylation independent manner.	PloS one	2011	['methyl']
ar	21969603	Dynamic nucleosome-depleted regions at androgen receptor enhancers in the absence of ligand in prostate cancer cells.	Androgen treatment resulted in AR occupancy, an increased number of enhancer modules with NDRs without changes in footprint width, increased levels of histone H3 acetylation (AcH3), and dimethylation (H3K4me2) at nucleosomes flanking the NDRs.	Molecular and cellular biology	2011	['methyl']
ar	22052438	Cryptotanshinone down-regulates androgen receptor signaling by modulating lysine-specific demethylase 1 function.	At the molecular level, cryptotanshinone disrupted the interaction between AR and lysine-specific demethylase 1 (LSD1), and inhibited the complex of AR and LSD1 to the promoter of AR target genes without affecting the protein degradation and translocation of AR.	International journal of cancer	2011	['methyl']
ar	22052438	Cryptotanshinone down-regulates androgen receptor signaling by modulating lysine-specific demethylase 1 function.	In summary, we describe a novel mechanism whereby cryptotanshinone down-regulates AR signaling via functional inhibition of LSD1-mediated demethylation of H3K9 and represses the transcriptional activity of AR.	International journal of cancer	2011	['methyl']
ar	22080443	Bombesin antagonist-based radioligands for translational nuclear imaging of gastrin-releasing peptide receptor-positive tumors.	A potent bombesin antagonist (PEG(4)-D-Phe-Gln-Trp-Ala-Val-Gly-His-Sta-Leu-NH(2) [AR]) was synthesized; conjugated to the chelators DOTA, 6-carboxy-1,4,7,11-tetraazaundecane (N4), 1,4,7-triazacyclononane, 1-glutaric acid-4,7 acetic acid (NODAGA), and 4,11-bis(carboxymethyl)-1,4,8,11-tetraazabicyclo[6.6.2]hexadecane (CB-TE2A); and radiolabeled with (111)In, (99m)Tc, (68)Ga, and (64)Cu, respectivel…	Journal of nuclear medicine : official publication, Society of Nuclear Medicine	2011	['methyl']
ar	22095615	Lipid nanoparticle siRNA systems for silencing the androgen receptor in human prostate cancer in vivo.	In vitro screening studies using a panel of cationic lipids showed that LNPs containing the ionizable cationic lipid 2,2-dilinoleyl-4-(2-dimethylaminoethyl)-[1,3]-dioxolane (DLin-KC2-DMA) exhibited the most potent AR silencing effects in LNCaP cells.	International journal of cancer	2012	['methyl']
ar	22120715	Systematic knockdown of epigenetic enzymes identifies a novel histone demethylase PHF8 overexpressed in prostate cancer with an impact on cell proliferation, migration and invasion.	Plant homeo domain (PHD) finger proteins have a key role in cell survival and histone methylation, whereas histone deacetylases were primarily involved in regulating AR expression.	Oncogene	2011	['methyl']
ar	22120715	Systematic knockdown of epigenetic enzymes identifies a novel histone demethylase PHF8 overexpressed in prostate cancer with an impact on cell proliferation, migration and invasion.	We used the high-content cell-spot microarray technology and siRNA silencing of PrCa cell lines for functional screening of cell proliferation, survival, androgen receptor (AR) expression, histone methylation and acetylation.	Oncogene	2011	['methyl']
ar	22156612	Modeling a lethal prostate cancer variant with small-cell carcinoma features.	The AR, RB1, and CCND1 promoters showed no CpG methylation in the SCPC xenografts.	Clinical cancer research : an official journal of the American Association for Cancer Research	2011	['methyl']
ar	22172488	SOD mimetics: a novel class of androgen receptor inhibitors that suppresses castration-resistant growth of prostate cancer.	Treatment with Tempol (4-hydroxy-2,2,6,6-tetramethylpiperidine-N-oxyl), a SOD mimetic, not only lowered cellular superoxide levels but also concomitantly attenuated AR transcriptional activity and AR target gene expression in a dose- and time-dependent manner, in the presence and absence of dihydrotestosterone, the major endogenous AR agonist.	Molecular cancer therapeutics	2011	['methyl']
ar	22322598	DNA demethylation-dependent AR recruitment and GATA factors drive Rhox5 homeobox gene transcription in the epididymis.	Site-specific methylation of the Pp cytosine and guanine separated by one phosphate, most of which overlap with androgen-response elements, inhibited both AR occupancy at the Pp and Pp-dependent transcription in caput epididymal cells.	Molecular endocrinology (Baltimore, Md.)	2012	['methyl']
ar	22322598	DNA demethylation-dependent AR recruitment and GATA factors drive Rhox5 homeobox gene transcription in the epididymis.	Together, our data support a model in which DNA methylation, AR, and GATA factors collaborate to dictate the unique developmental and region-specific expression pattern of the RHOX5 homeobox transcription factor in the caput epididymis, which in turn controls the expression of genes critical for promoting sperm motility and function.	Molecular endocrinology (Baltimore, Md.)	2012	['methyl']
ar	22322598	DNA demethylation-dependent AR recruitment and GATA factors drive Rhox5 homeobox gene transcription in the epididymis.	We provide evidence that AR is recruited to the Pp in a region-specific and developmentally regulated manner in the epididymis that is dictated not only by differential AR availability but differential methylation of the Pp.	Molecular endocrinology (Baltimore, Md.)	2012	['methyl']
ar	22344698	Integrated analysis identifies a class of androgen-responsive genes regulated by short combinatorial long-range mechanism facilitated by CTCF.	In this study, we carried out an integrated analysis combining several types of high-throughput data, including genome-wide distribution data of H3K4 di-methylation (H3K4me2), CCCTC binding factor (CTCF), AR and FoxA1 cistrome data as well as androgen-regulated gene expression data.	Nucleic acids research	2012	['methyl']
ar	22347519	Epigenetic silencing of miR-34a in human prostate cancer cells and tumor tissue specimens can be reversed by BR-DIM treatment.	PCa cells treated with BR-DIM and 5-aza-dC resulted in the demethylation of miR-34a promoter concomitant with inhibition of AR and PSA expression in LNCaP and C4-2B cells.	American journal of translational research	2012	['methyl']
ar	22391033	Design, synthesis, and biological evaluation of 4-arylmethyl-1-phenylpyrazole and 4-aryloxy-1-phenylpyrazole derivatives as novel androgen receptor antagonists.	A series of 4-arylmethyl-1-phenylpyrazole and 4-aryloxy-1-phenylpyrazole compounds B were designed, synthesized, and evaluated for their potential as new-generation androgen receptor (AR) antagonists therapeutically effective against castration-resistant prostate cancer (CRPC).	Bioorganic & medicinal chemistry	2012	['methyl']
ar	22471922	Androgen receptor expression predicts breast cancer survival: the role of genetic and epigenetic events.	An investigation into the mechanisms responsible for the loss of AR expression revealed that hypermethylation of the AR promoter is associated with loss of AR expression in breast cancer cells but not in primary breast tumours.	BMC cancer	2012	['hypermethyl', 'methyl']
ar	22471922	Androgen receptor expression predicts breast cancer survival: the role of genetic and epigenetic events.	The role of defects in the regulation of Androgen receptor gene expression were examined by mutation and methylation screening of the 5' end of the gene, reporter assays of the 5' and 3' end of the AR gene, and searching for miRNAs that may regulate AR gene expression.	BMC cancer	2012	['methyl']
ar	22608750	Methyltransferase inhibitor adenosine dialdehyde suppresses androgen receptor expression and prostate cancer growth.	Adenosine dialdehyde suppressed the monomethylation and dimethylation of histone H3 lysine 9 and inhibited Twist1 as well as androgen receptor expression, which are critical for the survival and growth of androgen dependent, androgen sensitive and castration resistant prostate cancer cells in which monomethylated histone H3 lysine 9 increased at the 5' untranslated region of the AR gene.	The Journal of urology	2012	['methyl']
ar	22608750	Methyltransferase inhibitor adenosine dialdehyde suppresses androgen receptor expression and prostate cancer growth.	In this study we examined the effects of the methyltransferase inhibitor adenosine dialdehyde (Sigma®) on the methylation state of histone H3 lysine 9 and AR gene expression as well as its possible usefulness for prostate cancer.	The Journal of urology	2012	['methyl']
ar	22608750	Methyltransferase inhibitor adenosine dialdehyde suppresses androgen receptor expression and prostate cancer growth.	The effect of adenosine dialdehyde on the methylation state of histone H3 lysine 9 and AR gene expression was examined by quantitative real-time polymerase chain reaction and Western blot.	The Journal of urology	2012	['methyl']
ar	22608750	Methyltransferase inhibitor adenosine dialdehyde suppresses androgen receptor expression and prostate cancer growth.	We compared methylation at histone H3 lysine 9 at the AR promoter region between androgen dependent and castration resistant prostate cancer by chromatin immunoprecipitation assay.	The Journal of urology	2012	['methyl']
ar	22700762	Antiandrogenic activity of resveratrol analogs in prostate cancer LNCaP cells.	4'-O-methylresveratrol was more effective than resveratrol in inhibiting Akt phosphorylation, which is related to AR signaling, in LNCaP cells.	Journal of andrology	2012	['methyl']
ar	22700762	Antiandrogenic activity of resveratrol analogs in prostate cancer LNCaP cells.	Among the resveratrol analogs tested, 4'-O-methylresveratrol (3,5-dihydroxy-4'-methoxystilbene) was the most effective inhibitor of AR transcriptional activity.	Journal of andrology	2012	['methyl']
ar	22704346	5-Aza-2'-deoxycytidine stress response and apoptosis in prostate cancer.	While studying on epigenetic regulatory mechanisms (DNA methylation at C-5 of -CpG- cytosine and demethylation of methylated DNA) of certain genes (FAS, CLU, E-cadh, CD44, and Cav-1) associated with prostate cancer development and its better management, we noticed that the used in vivo dose of 5-aza-2'-deoxycytidine (5.0 to 10.0 nM, sufficient to inhibit DNA methyltransferase activity in vitro) h…	Clinical epigenetics	2011	['methyl']
ar	22746350	Design, synthesis, and biological evaluation of nonsteroidal cycloalkane[d]isoxazole-containing androgen receptor modulators.	The most potent compound, 4-(3a,4,5,6,7,7a-hexahydrobenzo[d]isoxazol-3-yl)-2-(trifluoromethyl)benzonitrile (6a), exhibits antiandrogenic activity significantly greater than that of the most widely used antiandrogenic prostate cancer drugs bicalutamide (1) and hydroxyflutamide (2) in reporter gene assays measuring the transcriptional activity of AR (decreasing approximately 90% of the total AR act…	Journal of medicinal chemistry	2012	['methyl']
ar	22872761	Regulation of the androgen receptor by post-translational modifications.	One layer of AR regulation is provided by post-translational modifications including phosphorylation, acetylation, sumoylation, ubiquitination and methylation.	The Journal of endocrinology	2012	['methyl']
ar	23012352	Targeting the unique methylation pattern of androgen receptor (AR) promoter in prostate stem/progenitor cells with 5-aza-2'-deoxycytidine (5-AZA) leads to suppressed prostate tumorigenesis.	Androgen receptor (AR) expression surveys found that normal prostate/prostate cancer (PCa) stem/progenitor cells, but not embryonic or mesenchymal stem cells, expressed little AR with high methylation in the AR promoter.	The Journal of biological chemistry	2012	['methyl']
ar	23012352	Targeting the unique methylation pattern of androgen receptor (AR) promoter in prostate stem/progenitor cells with 5-aza-2'-deoxycytidine (5-AZA) leads to suppressed prostate tumorigenesis.	Furthermore, induced AR expression, via alteration of its methylation pattern, led to suppression of the self-renewal/proliferation of prostate stem/progenitor cells and PCa tumorigenesis in both in vitro assays and in vivo orthotopic xenografted mouse studies.	The Journal of biological chemistry	2012	['methyl']
ar	23012352	Targeting the unique methylation pattern of androgen receptor (AR) promoter in prostate stem/progenitor cells with 5-aza-2'-deoxycytidine (5-AZA) leads to suppressed prostate tumorigenesis.	Mechanism dissection revealed that the differential methylation pattern in the AR promoter could be due to differential expression of methyltransferases and binding of methylation binding protein to the AR promoter region.	The Journal of biological chemistry	2012	['methyl']
ar	23012352	Targeting the unique methylation pattern of androgen receptor (AR) promoter in prostate stem/progenitor cells with 5-aza-2'-deoxycytidine (5-AZA) leads to suppressed prostate tumorigenesis.	Taken together, these data prove the unique methylation pattern of AR promoter in normal prostate/PCa stem/progenitor cells and the influence of AR on their renewal/proliferation and differentiation.	The Journal of biological chemistry	2012	['methyl']
ar	23012352	Targeting the unique methylation pattern of androgen receptor (AR) promoter in prostate stem/progenitor cells with 5-aza-2'-deoxycytidine (5-AZA) leads to suppressed prostate tumorigenesis.	Targeting PCa stem/progenitor cells with alteration of methylated AR promoter status might provide a new potential therapeutic approach to battle PCa because the PCa stem/progenitor cells have high tumorigenicity.	The Journal of biological chemistry	2012	['methyl']
ar	23012352	Targeting the unique methylation pattern of androgen receptor (AR) promoter in prostate stem/progenitor cells with 5-aza-2'-deoxycytidine (5-AZA) leads to suppressed prostate tumorigenesis.	The low expression of AR in normal prostate/PCa stem/progenitor cells was reversed after adding 5-aza-2'-deoxycytidine, a demethylating agent, which could then lead to decreased stemness and drive cells into a more differentiated status, suggesting that the methylation in the AR promoter of prostate stem/progenitor cells is critical not only in maintaining the stemness but also critical in protec…	The Journal of biological chemistry	2012	['methyl']
ar	23069658	Tumor suppressive miR-124 targets androgen receptor and inhibits proliferation of prostate cancer cells.	We found that (i) miR-124 directly targets the androgen receptor (AR) and subsequently induces an upregulation of p53; (ii) miR-124 is significantly downregulated in malignant prostatic cells compared to benign cells, and DNA methylation causes the reduced expression of miR-124; and (iii) miR-124 can inhibit the growth of CaP cells in vitro and in vivo.	Oncogene	2012	['methyl']
ar	23108309	Epidermal growth factor receptor signaling in hepatocellular carcinoma: inflammatory activation and a new intracellular regulatory mechanism.	Inhibition of methylation reactions increased the ERK1/2 signal amplitude triggered by AR/EGFR and reduced DNA synthesis in AML12 cells.	Digestive diseases (Basel, Switzerland)	2012	['methyl']
ar	23108309	Epidermal growth factor receptor signaling in hepatocellular carcinoma: inflammatory activation and a new intracellular regulatory mechanism.	We investigated the regulation and activity of different components of the EGFR system, including the EGFR ligand amphiregulin (AR) and its sheddase ADAM17, and the modulation of intracellular EGFR signaling by a novel mechanism involving protein methylation.	Digestive diseases (Basel, Switzerland)	2012	['methyl']
ar	23199477	Design, synthesis, and biological evaluation of 3-aryl-3-hydroxy-1-phenylpyrrolidine derivatives as novel androgen receptor antagonists.	Introduction of a methyl group at the 2-position (R(2)) of the pyrrolidine ring increased the AR binding affinity.	Bioorganic & medicinal chemistry	2012	['methyl']
ar	23318417	CCN3/NOV gene expression in human prostate cancer is directly suppressed by the androgen receptor.	AR activation recruits the polycomb group protein EZH2, which subsequently catalyzes histone H3 lysine 27 tri-methylation around the NOV promoter, thus leading to repressive chromatin remodeling and epigenetic silencing.	Oncogene	2013	['methyl']
ar	23435229	The lysine demethylase, KDM4B, is a key molecule in androgen receptor signalling and turnover.	For the first time, we have identified KDM4B to be an androgen-regulated demethylase enzyme, which can influence AR transcriptional activity not only via demethylation activity but also via modulation of ubiquitination.	Nucleic acids research	2013	['methyl']
ar	23435229	The lysine demethylase, KDM4B, is a key molecule in androgen receptor signalling and turnover.	To identify which demethylases might be involved in AR regulation, an siRNA screen was performed to reveal that the demethylase, KDM4B, may be an important co-regulator protein.	Nucleic acids research	2013	['methyl']
ar	23436650	The discovery of novel human androgen receptor antagonist chemotypes using a combined pharmacophore screening procedure.	In this work, we used a combined strategy to find new antagonist structures distinct from the 4-cyano-3-(trifluoromethyl)phenyl group to avoid cross-resistance for these compounds and to find structures without agonist activity on mutant ARs (AR W741C and AR T877A).	ChemMedChem	2013	['methyl']
ar	23436650	The discovery of novel human androgen receptor antagonist chemotypes using a combined pharmacophore screening procedure.	MDV3100, however, shares its 4-cyano-3-(trifluoromethyl)phenyl group with bicalutamide and hydroxyflutamide required for binding to the AR.	ChemMedChem	2013	['methyl']
ar	23436777	Effect of nonpersistent pesticides on estrogen receptor, androgen receptor, and aryl hydrocarbon receptor.	The transactivation potential of the pesticides Acorit, Frupica, Steward, Reldan, Switch, Cantus, Teldor, and Scala and their active compounds (hexythiazox, mepanipyrim, indoxacarb, chlorpyrifos-methyl, cyprodinil, fludioxonil, boscalid, fenhexamid, and pyrimethanil) were tested on human estrogen receptor α (ERα), androgen receptor (AR) and arylhydrocarbon receptor (AhR) in vitro.	Environmental toxicology	2013	['methyl']
ar	23436777	Effect of nonpersistent pesticides on estrogen receptor, androgen receptor, and aryl hydrocarbon receptor.	Weak AR binding was shown for chlorpyrifos-methyl, cyprodinil, fenhexamid, and fludioxonil.	Environmental toxicology	2013	['methyl']
ar	23503510	Effect of histone deacetylase and DNA methyltransferase inhibitors on the expression of the androgen receptor gene in androgen-independent prostate cancer cell lines.	Androgen receptor (AR) expression in prostate cancer (CaP) cells varies due to the multiple changes including epigenetic modifications such as DNA methylation and histone deacetylation.	Oncology reports	2013	['methyl']
ar	23503510	Effect of histone deacetylase and DNA methyltransferase inhibitors on the expression of the androgen receptor gene in androgen-independent prostate cancer cell lines.	The androgen-independent human prostate cancer cell lines PC3 (lacking a functional AR) and DU145 (strongly limited expression due to methylations in the AR gene) were used.	Oncology reports	2013	['methyl']
ar	23503510	Effect of histone deacetylase and DNA methyltransferase inhibitors on the expression of the androgen receptor gene in androgen-independent prostate cancer cell lines.	The co-treatment of DU145 cells caused site-specific demethylation in the AR promoter region followed by gene re-expression and increased acetylation in histones H3 and H4.	Oncology reports	2013	['methyl']
ar	23503510	Effect of histone deacetylase and DNA methyltransferase inhibitors on the expression of the androgen receptor gene in androgen-independent prostate cancer cell lines.	The co-treatment with Aza-dC and NaB was the most effective in demethylation and re-expression of the AR gene.	Oncology reports	2013	['methyl']
ar	23575870	Methylselenol prodrug enhances MDV3100 efficacy for treatment of castration-resistant prostate cancer.	Cotreatment with methylselenol prodrug and MDV3100 suppresses AR signaling more dramatically than either agent alone, and synergistically inhibits the growth of CRPC cells in vitro.	International journal of cancer	2013	['methyl']
ar	23575870	Methylselenol prodrug enhances MDV3100 efficacy for treatment of castration-resistant prostate cancer.	In our study, we show that methylselenol prodrug downregulates the expression and activity of both the full-length AR (AR-FL) and AR-Vs.	International journal of cancer	2013	['methyl']
ar	23884959	Hypoxia enhances the expression of prostate-specific antigen by modifying the quantity and catalytic activity of Jumonji C domain-containing histone demethylases.	This study showed that pathological hypoxia (<0.5% O2) increased the expression of androgen receptor (AR) target genes such as prostate-specific antigen (PSA) and kallikrein-related peptidase 2 in LNCaP human prostate cancer cells by modifying the quantity and activity of related Jumonji C domain-containing histone demethylases (JMJDs).	Carcinogenesis	2013	['methyl']
ar	23981088	Synthesis, resolution, and biological evaluation of atropisomeric (aR)- and (aS)-16-methyllamellarins N: unique effects of the axial chirality on the selectivity of protein kinases inhibition.	The total synthesis of the optically active (aR)- and (aS)-16-methyllamellarins N (3a and 3b) was achieved via resolution on HPLC chiral stationary phase.	Journal of medicinal chemistry	2013	['methyl']
ar	24019458	Inhibition of androgen receptor and β-catenin activity in prostate cancer.	Interestingly, C3 treatment resulted in decreased AR binding to target genes accompanied by decreased recruitment of an AR and β-catenin cofactor, coactivator-associated arginine methyltransferase 1 (CARM1), providing insight into the unrecognized function of β-catenin in prostate cancer.	Proceedings of the National Academy of Sciences of the United States of America	2013	['methyl']
ar	24038143	The E2F1/DNMT1 axis is associated with the development of AR negative castration resistant prostate cancer.	Human and murine prostate cancer tissue microarrays (TMAs) were evaluated with antibodies specific for E2F1, DNA methyltransferase 1 or AR.	The Prostate	2013	['methyl']
ar	24084319	Anti-androgenic activity of hydroxyxanthones in prostate cancer LNCaP cells.	Among the active compounds, 2-(1,1-dimethyl-allyl)-1,4,5,6-tetrahydroxyxanthone (subelliptenone F) was identified as a potent inhibitor of AR transcriptional activity.	Fitoterapia	2013	['methyl']
ar	24173286	Androgen receptor is negatively correlated with the methylation-mediated transcriptional repression of miR-375 in human prostate cancer cells.	Addition of 5-Aza-2'-deoxycytidine, a specific inhibitor of DNA methylation, into the culture medium reversed the low expression levels of miR-375 in the AR negative PCa cells.	Oncology reports	2013	['methyl']
ar	24173286	Androgen receptor is negatively correlated with the methylation-mediated transcriptional repression of miR-375 in human prostate cancer cells.	Although DNA methylation is a key mechanism for the repression of gene expression, the relationship between AR and the expression or the hypermethylation of miR-375 is unknown.	Oncology reports	2013	['hypermethyl', 'methyl']
ar	24349627	Erratum: Epigenetic silencing of miR-34a in human prostate cancer cells and tumor tissue specimens can be reversed by BR-DIM treatment.	PCa cells treated with BR-DIM and 5-aza-dC resulted in the demethylation of miR-34a promoter concomitant with inhibition of AR and PSA expression in LNCaP and C4-2B cells.	American journal of translational research	2013	['methyl']
ar	24565895	Preclinical pharmacology of FL442, a novel nonsteroidal androgen receptor modulator.	The preclinical profiles of two most potent compounds of our recently published cycloalkane[d]isoxazole pharmacophore-based androgen receptor (AR) modulators, FL442 (4-(3a,4,5,6,7,7a-hexahydro-benzo[d]isoxazol-3-yl)-2-(trifluoromethyl)benzonitrile) and its nitro analog FL425 (3-(4-nitro-3-(trifluoromethyl)phenyl)-3a,4,5,6,7,7a-hexahydrobenzo[d]isoxazole), were explored to evaluate their druggabil…	Molecular and cellular endocrinology	2014	['methyl']
ar	24694733	Methylation of the PMEPA1 gene, a negative regulator of the androgen receptor in prostate cancer.	In CaP cell lines, PMEPA1 expression was induced and AR protein levels were diminished in response to treatment with the DNA methyltransferase inhibitor, 5-aza-2'-deoxycytidine (decitabine).	Epigenetics	2014	['methyl']
ar	24694733	Methylation of the PMEPA1 gene, a negative regulator of the androgen receptor in prostate cancer.	This report reveals the potential role of PMEPA1 gene methylation in the regulation of AR stability.	Epigenetics	2014	['methyl']
ar	24739220	Androgen receptor and gene network: Micromechanics reassemble the signaling machinery of TMPRSS2-ERG positive prostate cancer cells.	Accordingly, we divide this multi-component review ofprostate cancer cells into several segments: 1) The role of TMPRSS2-ERG fusion in genomic instability and methylated regulation in prostate cancer and normal cells; 2) Signal transduction cascades in TMPRSS2-ERG fusion-positive prostate cancer; 3) Overexpressed genes in TMPRSS2-ERG fusion-positive prostate cancer cells; 4) miRNA mediated regula…	Cancer cell international	2014	['methyl']
ar	24793825	Demonstration of the cell clonality in canine hematopoietic tumors by X-chromosome inactivation pattern analysis.	This XCIP analysis is based on the polymorphic CAG repeats in the AR gene and the difference of methylation status between active and inactive X chromosomes.	Veterinary pathology	2014	['methyl']
ar	24887556	Stilbene induced inhibition of androgen receptor dimerization: implications for AR and ARΔLBD-signalling in human prostate cancer cells.	In this study we tested the effects of the naturally occurring stilbene resveratrol (RSV) and (E)-4-(2, 6-Difluorostyryl)-N, N-dimethylaniline, a fluorinated dialkylaminostilbene (FIDAS) on AR- and ARΔLBD in prostate cancer cells.	PloS one	2014	['methyl']
ar	24909096	Inosine strongly enhances proliferation of human C32 melanoma cells through PLC-PKC-MEK1/2-ERK1/2 and PI3K pathways.	The 3-(4,5-dimethylthiazol-2-yl)-2,5-diphenyl tetrazolium bromide (MTT) reduction and bromodeoxyuridine (BrdU) proliferation assays were used to evaluate adenosine, adenosine deaminase and inosine effects, in the absence or presence of adenosine receptor (AR), A3 AR and P2Y1 R antagonists and PLC, PKC, MEK1/2 and PI3K inhibitors.	Basic & clinical pharmacology & toxicology	2014	['methyl']
ar	24928520	Chem-seq permits identification of genomic targets of drugs against androgen receptor regulation selected by functional phenotypic screens.	Based on these observations, we performed the appropriate global analyses to ascertain that SD70 inhibits the androgen-dependent AR program, and prostate cancer cell growth, acting, at least in part, by functionally inhibiting the Jumonji domain-containing demethylase, KDM4C.	Proceedings of the National Academy of Sciences of the United States of America	2014	['methyl']
ar	25132193	Paired box 2 upregulates androgen receptor gene expression in androgen-independent prostate cancer.	In a mouse xenograft model of androgen-independent prostate cancer, PAX2 knockdown inhibited tumor growth and AR gene expression and also increased DNA methylation of the AR gene.	The FEBS journal	2014	['methyl']
ar	25132193	Paired box 2 upregulates androgen receptor gene expression in androgen-independent prostate cancer.	When PAX2 upregulated AR gene expression, a decrease in DNA methylation of the AR gene locus was also observed.	The FEBS journal	2014	['methyl']
ar	25446526	Androgen receptor DNA methylation regulates the timing and androgen sensitivity of mouse prostate ductal development.	Inhibition of DNA methylation also reduces Ar DNA methylation in UGS explants and increases Ar mRNA and protein in UGS mesenchyme and epithelium.	Developmental biology	2014	['methyl']
ar	25446526	Androgen receptor DNA methylation regulates the timing and androgen sensitivity of mouse prostate ductal development.	This study's objective was to test the hypothesis that DNA methylation controls the timing and scope of prostate ductal development by regulating Ar expression in the urogenital sinus (UGS) from which the prostate derives.	Developmental biology	2014	['methyl']
ar	25446526	Androgen receptor DNA methylation regulates the timing and androgen sensitivity of mouse prostate ductal development.	We determined that Ar DNA methylation decreases in UGS mesenchyme during prostate bud formation in vivo and that this change correlates with decreased DNA methyltransferase expression in the same cell population during the same time period.	Developmental biology	2014	['methyl']
ar	25482560	Lysine-specific demethylase 1 has dual functions as a major regulator of androgen receptor transcriptional activity.	These findings show that LSD1 functions broadly as a regulator of AR function, that it maintains a transcriptional repression function at AR-regulated enhancers through H3K4 demethylation, and that it has a distinct AR-linked coactivator function mediated by demethylation of other substrates.	Cell reports	2014	['methyl']
ar	25563841	Androgen receptor actions modify skin structure and chemical carcinogen-induced skin cancer susceptibility in mice.	Therefore, we explored the role of androgen action via AR in susceptibility to experimental 7,12-dimethylbenz[a]anthracene (DMBA)-induced skin carcinogenesis and in skin structural development of male and female mice.	Hormones & cancer	2015	['methyl']
ar	25728837	KDM1A triggers androgen-induced miRNA transcription via H3K4me2 demethylation and DNA oxidation.	KDM1A recruitment and H3K4me2 demethylation on ARE regions, which produce H2 O2 , are associated with AR targets transcription.	The Prostate	2015	['methyl']
ar	25753984	Molecular and Clinicopathological Aspects of Prostate Cancer in Bulgarian Probands.	PCA3 overexpression, TMPRSS2-ERG gene fusion, GSTP1 promoter hypermethylation, somatic mutations in the AR gene and the IVS1-27G > A polymorphism in the KLF6 gene were studied.	Pathology oncology research : POR	2015	['hypermethyl', 'methyl']
ar	25768916	Targeting the human androgen receptor gene with platinated triplex-forming oligonucleotides.	Platinum-derivatized homopyrimidine triplex-forming oligonucleotides (Pt-TFOs) consisting of 2'-O-methyl-5-methyluridine, 2'-O-methyl-5-methylcytidine, and a single 3'-N7-trans-chlorodiammine platinum(II)-2'-deoxyguanosine were designed to cross-link to the transcribed strand at four different sequences in the human androgen receptor (AR) gene.	Biochemistry	2015	['methyl']
ar	25799006	Protein arginine methyltransferase 10 is required for androgen-dependent proliferation of LNCaP prostate cancer cells.	Here, to better understand AR signaling, we searched for AR-interacting proteins by yeast two-hybrid screening and identified protein arginine methyltransferase 10 (PRMT10) as one of the interacting proteins.	Bioscience, biotechnology, and biochemistry	2015	['methyl']
ar	26046313	Design, synthesis and biological evaluation of novel 5-oxo-2-thioxoimidazolidine derivatives as potent androgen receptor antagonists.	A series of novel highly active androgen receptor (AR) antagonists containing spiro-4-(5-oxo-3-phenyl-2-thioxoimidazolidin-1-yl)-2-(trifluoromethyl)benzonitrile core was designed based on the SAR studies available from the reported AR antagonists and in silico modeling.	European journal of medicinal chemistry	2015	['methyl']
ar	26052614	miR-22 and miR-29a Are Members of the Androgen Receptor Cistrome Modulating LAMC1 and Mcl-1 in Prostate Cancer.	This specific expression pattern was associated with a differential DNA methylation of the genomic AR binding sites.	Molecular endocrinology (Baltimore, Md.)	2015	['methyl']
ar	26220467	Buccal swab as a reliable predictor for X inactivation ratio in inaccessible tissues.	XCI ratios were analysed using methyl-sensitive PCR-based assays for the AR, PCSK1N and SLITRK4 loci.	Journal of medical genetics	2015	['methyl']
ar	26279298	Regulation of c-Myc expression by the histone demethylase JMJD1A is essential for prostate cancer cell growth and survival.	Mechanistically, JMJD1A activity promoted recruitment of androgen receptor (AR) to the c-Myc gene enhancer and induced H3K9 demethylation, increasing AR-dependent transcription of c-Myc mRNA.	Oncogene	2015	['methyl']
ar	26322830	Compound A Inhibits Bladder Cancer Growth Predominantly via Glucocorticoid Receptor Transrepression.	In this study, we assessed the effects of 2-(4-acetoxyphenyl)-2-chloro-N-methyl-ethylammonium chloride (compound A [CpdA]), which was shown to function as not only a GR modulator but also an AR antagonist, on the growth of bladder cancer.	Molecular endocrinology (Baltimore, Md.)	2015	['methyl']
ar	26435505	Inhibition of LSD1 by Pargyline inhibited process of EMT and delayed progression of prostate cancer in vivo.	LSD1 interacted with androgen receptor (AR) and promoted androgen-dependent transcription of target genes, such as PSA, by ligand-induced demethylation of mono- and dimethylated histone H3 at Lys 9 (H3K9).	Biochemical and biophysical research communications	2015	['methyl']
ar	26572708	The Early Effects of Rapid Androgen Deprivation on Human Prostate Cancer.	AR regulation of α-methylacyl-CoA racemase expression and three other genes (FAM129A, RAB27A, and KIAA0101) was confirmed.	European urology	2015	['methyl']
ar	26709203	The Flame-Retardant Tris(1,3-dichloro-2-propyl) Phosphate Represses Androgen Signaling in Human Prostate Cancer Cell Lines.	The effects of six organophosphate flame retardants (OPFRs) tris(2-butoxyethyl) phosphate, tris(2-chloroethyl) phosphate, tris(1-chloro-2-propyl) phosphate, tris(methylphenyl) phosphate, tris(1,3-dichloro-2-propyl) phosphate (TDCIPP), and triethyl phosphate on the activities of androgen receptor (AR), estrogen receptor (ER), and aryl hydrocarbon receptor (AhR) were assessed in human prostate and …	Journal of biochemical and molecular toxicology	2015	['methyl']
ar	26814892	A Protective Role for Androgen Receptor in Clear Cell Renal Cell Carcinoma Based on Mining TCGA Data.	Hypermethylation of CpG sites located in the promoter and first exon of AR was associated with loss of AR expression and poor overall survival.	PloS one	2016	['methyl']
ar	26852374	Characterization of mammary adenocarcinomas in male rats after N-methyl-N-nitrosourea exposure--Potential for human male breast cancer model.	We compared the characteristics of various immunohistochemical markers in N-methyl-N-nitrosourea (MNU)-induced mammary adenocarcinomas in male and female Crj:CD(SD)IGS rats including: estrogen receptor α (ER), progesterone receptor (PgR), androgen receptor (AR), receptor tyrosine-protein kinase erbB-2 (HER2), GATA binding protein 3 (GATA3), and proliferating cell nuclear antigen (PCNA).	Experimental and toxicologic pathology : official journal of the Gesellschaft fur Toxikologische Pathologie	2016	['methyl']
ar	26855148	Divergent clonal evolution of castration-resistant neuroendocrine prostate cancer.	Genome-wide DNA methylation analysis revealed marked epigenetic differences between CRPC-NE tumors and CRPC-Adeno, and also designated samples of CRPC-Adeno with clinical features of AR independence as CRPC-NE, suggesting that epigenetic modifiers may play a role in the induction and/or maintenance of this treatment-resistant state.	Nature medicine	2016	['methyl']
ar	26890396	Differentially methylated genes and androgen receptor re-expression in small cell prostate carcinomas.	Struck by the low frequency of AR promoter methylation in the AR(-)SCPC, we investigated this region's specific histone modification patterns by chromatin immunoprecipitation.	Epigenetics	2016	['methyl']
ar	26890396	Differentially methylated genes and androgen receptor re-expression in small cell prostate carcinomas.	To address this hypothesis, we compared the DNA methylation profiles of AR(-) and AR(+) PDX using methylated CpG island amplification and microarray (MCAM) analysis and identified a set of differentially methylated promoters, validated in PDX and corresponding donor patient samples.	Epigenetics	2016	['methyl']
ar	26928323	Global expression of AMACR transcripts predicts risk for prostate cancer - a systematic comparison of AMACR protein and mRNA expression in cancerous and noncancerous prostate.	Here we examined the diagnostic applicability of alpha-methylacyl CoA racemase (AMACR) and androgen receptor (AR) mRNA expression and AMACR protein levels in benign and cancerous prostatic tissue.	BMC urology	2016	['methyl']
ar	27085459	CACUL1 functions as a negative regulator of androgen receptor in prostate cancer cells.	In addition, CACUL1 represses histone demethylase LSD1-mediated AR transactivation by competing with LSD1 for AR binding.	Cancer letters	2016	['methyl']
ar	27098584	An original patient-derived xenograft of prostate cancer with cyst formation.	Immunohistochemical analysis showed that KUCaP3 was positive for AR, PSA, CK18, and α-methyl acyl-coenzyme A racemase, but negative for CK5/6 and ERG.	The Prostate	2016	['methyl']
ar	27132804	Sensitization of androgen refractory prostate cancer cells to anti-androgens through re-expression of epigenetically repressed androgen receptor - Synergistic action of quercetin and curcumin.	Epigenetic repression of Androgen Receptor (AR) gene by hypermethylation of its promoter causes resistance in prostate cancer (CaP) to androgen deprivation therapy with anti-androgens.	Molecular and cellular endocrinology	2016	['methyl', 'hypermethyl']
ar	27132804	Sensitization of androgen refractory prostate cancer cells to anti-androgens through re-expression of epigenetically repressed androgen receptor - Synergistic action of quercetin and curcumin.	Bisulfite sequencing revealed high methylation of AR promoter CpG sites in AR-negative DU145 and PC3 cell lines that was significantly demethylated by Q+C treatment, which restored AR expression.	Molecular and cellular endocrinology	2016	['methyl']
ar	27132804	Sensitization of androgen refractory prostate cancer cells to anti-androgens through re-expression of epigenetically repressed androgen receptor - Synergistic action of quercetin and curcumin.	Combined treatment with Q+C was much more effective than either Q or C in inhibiting DNMT, causing global hypomethylation, restoring AR mRNA and protein levels and causing apoptosis via mitochondrial depolarization of PC3 and DU145.	Molecular and cellular endocrinology	2016	['hypomethyl', 'methyl']
ar	27183006	ERG signaling in prostate cancer is driven through PRMT5-dependent methylation of the Androgen Receptor.	ERG recruits PRMT5 to AR-target genes, where PRMT5 methylates AR on arginine 761.	eLife	2016	['methyl']
ar	27183006	ERG signaling in prostate cancer is driven through PRMT5-dependent methylation of the Androgen Receptor.	Moreover, methylation of AR at arginine 761 highlights a mechanism for how the ERG oncogene may coax AR towards inducing proliferation versus differentiation.	eLife	2016	['methyl']
ar	27183006	ERG signaling in prostate cancer is driven through PRMT5-dependent methylation of the Androgen Receptor.	Mutation of this methylation site on AR results in a transcriptionally hyperactive AR, suggesting that the proliferative effects of ERG and PRMT5 are mediated through attenuating AR's ability to induce genes normally involved in lineage differentiation.	eLife	2016	['methyl']
ar	27185910	Resistance to docetaxel in prostate cancer is associated with androgen receptor activation and loss of KDM5D expression.	Here we demonstrate that the prostate cancer cell lines LNCaP and LAPC4 display markedly different sensitivity to docetaxel with AR activation, and RNA-seq analysis of these cell lines identified KDM5D (lysine-specific demethylase 5D) encoded on the Y chromosome as a potential mediator of this sensitivity.	Proceedings of the National Academy of Sciences of the United States of America	2016	['methyl']
ar	27185910	Resistance to docetaxel in prostate cancer is associated with androgen receptor activation and loss of KDM5D expression.	KDM5D physically interacts with AR in the nucleus, and regulates its transcriptional activity by demethylating H3K4me3 active transcriptional marks.	Proceedings of the National Academy of Sciences of the United States of America	2016	['methyl']
ar	27226492	BAP18 coactivates androgen receptor action and promotes prostate cancer progression.	BAP18 facilitates the recruitment of MLL1 subcomplex and AR to androgen-response element (ARE) of AR target genes, subsequently increasing histone H3K4 trimethylation and H4K16 acetylation.	Nucleic acids research	2016	['methyl']
ar	27268279	KAT8 Regulates Androgen Signaling in Prostate Cancer Cells.	Upon androgen stimulation, AR recruits the Protein kinase N1 (PKN1), which phosphorylates histone H3 at threonine 11, with subsequent recruitment of tryptophan, aspartic acid (WD) repeat-containing protein 5 (WDR5) and the su(var)3-9, enhancer of zeste, trithorax/mixed-lineage leukemia (SET1/MLL) histone methyltransferase complex to promote AR target gene activation and prostate cancer cell growt…	Molecular endocrinology (Baltimore, Md.)	2016	['methyl']
ar	27301368	Rational design and synthesis of novel anti-prostate cancer agents bearing a 3,5-bis-trifluoromethylphenyl moiety.	Following docking-based studies on a homology model for the AR open antagonist conformation, a series of novel 3,5-bis-trifluoromethylphenyl compounds was designed with the aim to improve the antiproliferative activity of anti-androgen drugs bicalutamide and enzalutamide.	Bioorganic & medicinal chemistry letters	2016	['methyl']
ar	27338337	Novel 5-Substituted 2-(Aylmethylthio)-4-chloro-N-(5-aryl-1,2,4-triazin-3-yl)benzenesulfonamides: Synthesis, Molecular Structure, Anticancer Activity, Apoptosis-Inducing Activity and Metabolic Stability.	Selected compounds were tested for metabolic stability in the presence of pooled human liver microsomes and NADPH, both R² and Ar = 4-CF₃-C₆H₄ moiety in 2-(R²-methylthio)-N-(5-aryl-1,2,4-triazin-3-yl)benzenesulfonamides simultaneously increased metabolic stability.	Molecules (Basel, Switzerland)	2016	['methyl']
ar	27355582	Evaluation of X Chromosome Inactivation with Respect to HLA Genetic Susceptibility in Rheumatoid Arthritis and Systemic Sclerosis.	Using methylation sensitive genotyping of the androgen receptor (AR) gene, XCI profiles were performed in peripheral blood mononuclear cells from 161 women with RA, 96 women with SSc and 100 healthy women.	PloS one	2016	['methyl']
ar	27499010	Epigenetic modulation of AR gene expression in prostate cancer DU145 cells with the combination of sodium butyrate and 5'-Aza-2'-deoxycytidine.	Some CRPCs show decreased AR gene expression due to epigenetic mechanisms such as DNA methylation and histone deacetylation.	Oncology reports	2016	['methyl']
ar	27499010	Epigenetic modulation of AR gene expression in prostate cancer DU145 cells with the combination of sodium butyrate and 5'-Aza-2'-deoxycytidine.	The aim of this study was to epigenetically modulate the methylated state of the AR gene leading to targeted demethylation and AR gene expression in androgen-independent human prostate cancer DU145 cell line, representing the CRPC model with very low or undetectable AR levels.	Oncology reports	2016	['methyl']
ar	27546619	Protein arginine methyltransferase 5 functions as an epigenetic activator of the androgen receptor to promote prostate cancer cell growth.	Molecular analysis reveals that PRMT5 binds to the proximal promoter region of the AR gene and contributes mainly to the enriched symmetric dimethylation of H4R3 in the same region.	Oncogene	2016	['methyl']
ar	27991916	The HIF/PHF8/AR axis promotes prostate cancer progression.	In this study, we demonstrate that plant homeo domain finger protein 8 (PHF8 )interacts with and functions as an essential histone demethylase activity-dependent AR coactivator.	Oncogenesis	2016	['methyl']
ar	27994732	Development of	Among the synthesized compounds, 3-trifluoromethyl derivative 32 exhibited the most potent PR-antagonistic activity, with high binding affinity for PR and selectivity over androgen receptor (AR).	ACS medicinal chemistry letters	2016	['methyl']
ar	28042025	Androgen receptor regulation by histone methyltransferase Suppressor of variegation 3-9 homolog 2 and Melanoma antigen-A11.	A yeast two-hybrid screen of a human testis library using predicted α-helical NH2-terminal fragment AR-(370-420) as bait identified suppressor of variegation 3-9 homolog 2 (SUV39H2) histone methyltransferase as an AR interacting protein.	Molecular and cellular endocrinology	2016	['methyl']
ar	28042025	Androgen receptor regulation by histone methyltransferase Suppressor of variegation 3-9 homolog 2 and Melanoma antigen-A11.	SUV39H2 histone methyltransferase is an AR coactivator that increases androgen-dependent transcriptional activity through interactions with AR and MAGE-A11.	Molecular and cellular endocrinology	2016	['methyl']
ar	28050800	Micro-RNA-204 Participates in TMPRSS2/ERG Regulation and Androgen Receptor Reprogramming in Prostate Cancer.	miR-204 upregulated AR through direct promoter hypo-methylation, potentiated by the presence of ERG fusion and RUNX2 and ETS1.	Hormones & cancer	2017	['methyl']
ar	28275218	Epigenomic Regulation of Androgen Receptor Signaling: Potential Role in Prostate Cancer Therapy.	Furthermore, we also provide an update of the recent findings on the epigenetic key processes (DNA methylation, chromatin modifications and alterations in noncoding RNA profiles) involved in AR expression and their possible role as therapeutic targets.	Cancers	2017	['methyl']
ar	28581528	DNA methylation variations are required for epithelial-to-mesenchymal transition induced by cancer-associated fibroblasts in prostate cancer cells.	Unsupervised clustering analysis of the PRAD TCGA data set with the differentially expressed (DE) and methylated EMT signature, identified a gene cluster of DE genes defined by a CAF+ and AR- phenotype and worst diagnosis.	Oncogene	2017	['methyl']
ar	28811844	LSD1 dual function in mediating epigenetic corruption of the vitamin D signaling in prostate cancer.	Lysine-specific demethylase 1A (LSD1) is a key regulator of the androgen (AR) and estrogen receptors (ER), and LSD1 levels correlate with tumor aggressiveness.	Clinical epigenetics	2017	['methyl']
ar	28901514	Multimodal actions of the phytochemical sulforaphane suppress both AR and AR-V7 in 22Rv1 cells: Advocating a potent pharmaceutical combination against castration-resistant prostate cancer.	Therefore, we investigated whether the Hsp90 inhibitor, ganetespib (G) or the Nrf2 activator, bardoxolone methyl (BM) can similarly suppress AR levels in 22Rv1 cells.	Oncology reports	2017	['methyl']
ar	29066912	Identification of key pathways and genes with aberrant methylation in prostate cancer using bioinformatics analysis.	Our analysis revealed high negative correlation values between methylation frequencies and gene expressions of the hub genes, namely, AR, CDH13, CDKN2A, DAPK1, CD44, GSTP1 and RASSF1, which can be used as potential diagnostic biomarkers for PCa.	OncoTargets and therapy	2017	['methyl']
ar	29119053	Enzalutamide as an androgen receptor inhibitor prevents urothelial tumorigenesis.	An immortalized normal urothelial cell line SVHUC stably expressing wild-type AR (SVHUC-AR) was exposed to a chemical carcinogen 3-methylcholanthrene (MCA) to induce neoplastic transformation, and subsequently cultured for 6 weeks in the presence of anti-androgens, including enzalutamide, hydroxyflutamide, and bicalutamide.	American journal of cancer research	2017	['methyl']
ar	29138507	Systems pathology by multiplexed immunohistochemistry and whole-slide digital image analysis.	In the second proof-of-concept, we demonstrated an automatic classification of epithelial cell populations (n = 83,558) and glands (benign vs. cancer) in prostate cancer with simultaneous analysis of androgen receptor (AR) and alpha-methylacyl-CoA (AMACR) expression at cell-level resolution.	Scientific reports	2017	['methyl']
ar	29383141	YAP1 regulates prostate cancer stem cell-like characteristics to promote castration resistant growth.	In normal conditions, AR recruits EZH2 and DNMT3a to YAP1 promoter, thereby promoting DNA methylation and the repression of YAP1 gene transcription.	Oncotarget	2017	['methyl']
ar	29581250	LSD1 activates a lethal prostate cancer gene network independently of its demethylase function.	Here, we show that LSD1 promotes the survival of prostate cancer cells, including those that are castration-resistant, independently of its demethylase function and of the AR.	Proceedings of the National Academy of Sciences of the United States of America	2018	['methyl']
ar	29592878	Nuclear Factor-κB Promotes Urothelial Tumorigenesis and Cancer Progression via Cooperation with Androgen Receptor Signaling.	In immortalized human normal urothelial SVHUC cells stably expressing AR, NF-κB activators and inhibitors accelerated and prevented, respectively, their neoplastic transformation induced by a chemical carcinogen 3-methylcholanthrene.	Molecular cancer therapeutics	2018	['methyl']
ar	29712835	Histone demethylase JMJD1A promotes alternative splicing of AR variant 7 (AR-V7) in prostate cancer cells.	The histone demethylase JMJD1A (Jumonji domain containing 1A) functions as a key coactivator for AR by epigenetic regulation of H3K9 methylation marks.	Proceedings of the National Academy of Sciences of the United States of America	2018	['methyl']
ar	29731982	Gene-specific methylation profiles in	Significantly higher AR methylation levels were observed in BRCA1/2 wild-type cases and higher WNT1 methylation levels in PR negative cases.	Oncotarget	2018	['methyl']
ar	29731982	Gene-specific methylation profiles in	We examined 69 MBCs, paired blood samples, and 15 normal tissues for promoter methylation of hTERT, ESR1, RASSF1, AR, MYC and WNT1 genes.	Oncotarget	2018	['methyl']
ar	29802469	X chromosome gain is related to increased androgen receptor expression in male breast cancer.	AR gene methylation status revealed low level or absence of methylation.These data suggest that X chromosome can play a role in the neoplastic transformation of male breast epithelium.	Virchows Archiv : an international journal of pathology	2018	['methyl']
ar	29802469	X chromosome gain is related to increased androgen receptor expression in male breast cancer.	In addition, AR methylation status was assessed.X chromosome gain was observed in 74.7% of invasive duct carcinoma, in 20.6% of in situ duct carcinoma, and in 14.6% of gynecomastia when associated with cancer, while all cases of tumor-free gynecomastia showed wild X chromosome asset.	Virchows Archiv : an international journal of pathology	2018	['methyl']
ar	29802469	X chromosome gain is related to increased androgen receptor expression in male breast cancer.	Polysomic AR genes show low methylation levels and high AR protein expression on IHC.	Virchows Archiv : an international journal of pathology	2018	['methyl']
ar	29880907	Prognostic value of androgen receptor and FOXA1 co-expression in non-metastatic triple negative breast cancer and correlation with other biomarkers.	AR + /FOXA1 + tumours (42.4%) were more frequently: found in older patients, lobular, of lower nuclear grade, with more frequently PIK3CA mutations; exhibited less frequently BRCA1 promoter methylation, defects of PTEN and PD-L1 expression than others.	British journal of cancer	2018	['methyl']
ar	29988966	V-ATPase-dependent repression of androgen receptor in prostate cancer cells.	Dimethyloxalylglycine (DMOG), which prevents HIF-1α degradation independently of V-ATPase, also decreased AR levels, supporting our hypothesis that HIF-1α serves as a downstream mediator in the V-ATPase-AR axis.	Oncotarget	2018	['methyl']
ar	30009133	Gastric neuroendocrine carcinoma with positive staining for prostate cancer markers including prostate-specific antigen and alpha-methylacyl-CoA racemase.	The lesion was immunohistochemically positive for PSA, alpha-methylacyl-CoA racemase, synaptophysin, and chromogranin A, but negative for androgen receptor (AR).	Urology case reports	2018	['methyl']
ar	30038806	Molecular alterations associated with prostate cancer.	Different biological mechanisms have been associated with the development of prostate cancer, such as alterations in tumor suppressor genes, oncogenes (TP53, RB1, among others) and CDKIs; DNA methylation; chromosomal alterations and rearrangements; changes in PTEN and PI3K / mTOR; global defects in apoptosis; alterations in the androgen receptor (AR); and epigenetic mechanisms.	Central European journal of urology	2018	['methyl']
ar	30072740	KDM8/JMJD5 as a dual coactivator of AR and PKM2 integrates AR/EZH2 network and tumor metabolism in CRPC.	We report in this study, KDM8/JMJD5, a histone lysine demethylase/dioxygnase, exhibits a novel property as a dual coactivator of AR and PKM2 and as such, it is a potent inducer of castration and therapy resistance.	Oncogene	2018	['methyl']
ar	30101629	Carcinosarcoma of the prostate: case report with molecular and histological characterization.	We aim to identify molecular alterations, in particular copy number variations of AR and c -MYC genes, methylation and expression of glutathione S-transferase P1 (GSTP1), programmed death-ligand 1 (PD-L1), AR, and phosphorylated AR expression.	The International journal of biological markers	2018	['methyl']
ar	30135193	Epigenetic Reprogramming with Antisense Oligonucleotides Enhances the Effectiveness of Androgen Receptor Inhibition in Castration-Resistant Prostate Cancer.	In sum, this study identifies EZH2 as a critical epigenetic regulator of ADT resistance and defines ASO-based cotargeting of EZH2 and AR as a promising strategy for the treatment of CRPC.Significance: Simultaneous targeting of lysine methyltransferase EZH2 and the AR with ASO proves a novel and effective therapeutic strategy in patients with CRPC.	Cancer research	2018	['methyl']
ar	30140389	Deep analysis of acquired resistance to FGFR1 inhibitor identifies MET and AKT activation and an expansion of	Our results demonstrate that AR to FGFR1-TKI involves deep molecular changes that promote the activation of MET and AKT, coupled with common gene expression and DNA methylation profiles.	Oncotarget	2018	['methyl']
ar	30150059	Androgen receptor drives hepatocellular carcinogenesis by activating enhancer of zeste homolog 2-mediated Wnt/β-catenin signaling.	Enhancer of zeste homolog 2 (EZH2), an oncogene responsible for the tri-methylation of histone H3 at lysine 27 (H3K27me3), was identified to be overexpressed in approximate 70-90% of HCC cases, which prompted us to investigate whether or how AR regulates EZH2 expression.	EBioMedicine	2018	['methyl']
ar	30204276	Hypothalamic DNA methylation in rats with dihydrotestosterone-induced polycystic ovary syndrome: effects of low-frequency electro-acupuncture.	In addition, pyrosequencing showed that the DNA methylation of certain CpG sites in targeted genes (Plcg1, Camk2b, Esr2 and Pgr) was increased in the PCOS group, but the DNA methylation of Camk2b and Ar was decreased after EA treatment.	Experimental physiology	2018	['methyl']
ar	30245591	DNA methylation biomarkers for hepatocellular carcinoma.	In total, we identified 19 hypomethylated highly expressed genes and 14 hypermethylated lowly expressed genes at the screening step, and finally found six mostly changed hub genes including MAD2L1, CDC20, CCNB1, CCND1, AR and ESR1.	Cancer cell international	2018	['hypomethyl', 'methyl', 'hypermethyl']
ar	30294801	RNA-based markers in biopsy cores with atypical small acinar proliferation: Predictive effect of T2E fusion positivity and MMP-2 upregulation for a subsequent prostate cancer diagnosis.	The purpose of this study was to first investigate the expression of seven different PC-related RNAs that included serine 2 (TMPRSS2): erythroblastosis virus E26 oncogene homolog (ERG) gene (TMPRSS2-ERG, T2E) fusion, alpha-methylacyl-CoA racemase (AMACR), kallikrein related peptidase 3 (KLK3), androgen receptor (AR), prostate cancer specific antigen 3 (PCA3), and matrix metalloproteinases (MMP)-2…	The Prostate	2018	['methyl']
ar	31274313	Discovery of a Potent Steroidal Glucocorticoid Receptor Antagonist with Enhanced Selectivity against the Progesterone and Androgen Receptors (OP-3633).	Addition of a methyl group at the C10 position of the steroid has a significant impact on progesterone receptor (PR) and androgen receptor (AR) activity.	Journal of medicinal chemistry	2019	['methyl']
ar	31341110	Aberrant X chromosome skewing and acquired clonal hematopoiesis in adult-onset common variable immunodeficiency.	Nonblood tissues did not show a skewed AR methylation status, supporting a model of an acquired clonal hematopoietic event.	JCI insight	2019	['methyl']
ar	31341110	Aberrant X chromosome skewing and acquired clonal hematopoiesis in adult-onset common variable immunodeficiency.	Using the methylation profile of the human androgen receptor (AR) gene as a surrogate epigenetic marker for bone marrow clonality, we examined the hematopoietic compartments of patients with CVID.	JCI insight	2019	['methyl']
ar	31468537	Upregulated KDM4B promotes prostate cancer cell proliferation by activating autophagy.	Emerging studies showed that the lysine demethylase KDM4B is a key molecule in AR signaling and turnover, and autophagy plays an important role in CRPC.	Journal of cellular physiology	2019	['methyl']
ar	31554654	A Novel Small Molecule Targets Androgen Receptor and Its Splice Variants in Castration-Resistant Prostate Cancer.	A high-throughput/high-content screen was previously reported that led to the discovery of a novel lead compound, 2-(((3,5-dimethylisoxazol-4-yl)methyl)thio)-1-(4-(2,3-dimethylphenyl)piperazin-1-yl)ethan-1-one (IMTPPE), capable of inhibiting nuclear AR level and activity in CRPC cells, including those resistant to enzalutamide.	Molecular cancer therapeutics	2019	['methyl']
ar	31865345	Immunohistochemical Reactivity of Prostate-Specific Markers for Salivary Duct Carcinoma.	Materials obtained from 42 resected SDCs were examined by immunohistochemistry using antibodies against AR, NKX3.1, α-methylacyl-CoA racemase (AMACR), prostatic acid phosphatase (PAP), and prostate-specific antigen (PSA).	Pathobiology : journal of immunopathology, molecular and cellular biology	2019	['methyl']
ar	31933413	Promoter aberrant methylation status of	We combined our in-house data-set with the Cancer Genome Atlas (TCGA) data-set to screen and identify the methylation status and expression of adrenergic receptor (AR) genes in HCC.	Epigenetics	2020	['methyl']
ar	32178870	KMT Set7/9 is a new regulator of Sam68 STAR-protein.	Set7/9 has been shown to specifically methylate both histones H1 and H3 as well as a number of non-histone substrates, including p53, E2F1, RelA, AR, and other important transcription factors.	Biochemical and biophysical research communications	2020	['methyl']
ar	32509176	Compound A inhibits urothelial tumorigenesis via both the androgen receptor and glucocorticoid receptor signaling pathways.	Using the in vitro system with GR-positive non-neoplastic urothelial SVHUC cells stably expressing AR (SVHUC-AR), neoplastic transformation induced by a chemical carcinogen 3-methylcholanthrene (MCA) was inhibited similarly by an anti-androgen hydroxyflutamide and a glucocorticoid prednisone, and more strongly by CpdA.	American journal of translational research	2020	['methyl']
ar	32509176	Compound A inhibits urothelial tumorigenesis via both the androgen receptor and glucocorticoid receptor signaling pathways.	We therefore assessed the effect of a unique compound, 2-(4-acetoxyphenyl)-2-chloro-N-methylethylammonium chloride (Compound A; CpdA), which could function as an AR antagonist as well as a GR ligand, on urothelial tumorigenesis.	American journal of translational research	2020	['methyl']
ar	32522824	p300-Mediated Acetylation of Histone Demethylase JMJD1A Prevents Its Degradation by Ubiquitin Ligase STUB1 and Enhances Its Activity in Prostate Cancer.	The histone demethylase JMJD1A has been shown to regulate activities of AR and c-Myc transcription factors and promote prostate cancer progression.	Cancer research	2020	['methyl']
ar	32617978	Targeting the KDM4B-AR-c-Myc axis promotes sensitivity to androgen receptor-targeted therapy in advanced prostate cancer.	The histone demethylase KDM4B functions as a key co-activator for the androgen receptor (AR) and plays a vital in multiple cancers through controlling gene expression by epigenetic regulation of H3K9 methylation marks.	The Journal of pathology	2020	['methyl']
ar	32617978	Targeting the KDM4B-AR-c-Myc axis promotes sensitivity to androgen receptor-targeted therapy in advanced prostate cancer.	Overexpression of KDM4B promoted recruitment of AR to the c-Myc (MYC) gene enhancer and induced H3K9 demethylation, increasing AR-dependent transcription of c-Myc mRNA, which regulates the sensitivity to next-generation AR-targeted therapy.	The Journal of pathology	2020	['methyl']
ar	32626651	Methylation Profile of X-Chromosome-Related Genes in Male Breast Cancer.	Conclusions: Our study demonstrated for the first time that MAGEA family members mapped on the X-chromosome and coregulators of AR are hypomethylated in MBC.	Frontiers in oncology	2020	['methyl', 'hypomethyl']
ar	32626651	Methylation Profile of X-Chromosome-Related Genes in Male Breast Cancer.	Methods: The DNA methylation level of AR, MAGEA2, MAGEA11, MAGEC1, MAGEC2, FLNA, HDAC6, and UXT, mapped on the X-chromosome, was evaluated by quantitative bisulfite-NGS.	Frontiers in oncology	2020	['methyl']
ar	32626651	Methylation Profile of X-Chromosome-Related Genes in Male Breast Cancer.	Since the response to anti-androgen therapy may depend on AR polysomy and on its overexpression similarly to prostate cancer, the aim of the present study was to investigate the DNA methylation level of AR and its coregulators, especially those mapped on the X-chromosome, that may influence the activity of AR in MBC.	Frontiers in oncology	2020	['methyl']
ar	32629282	8-Benzylaminoxanthine scaffold variations for selective ligands acting on adenosine A	The compounds were characterized by radioligand binding assays, and our study resulted in the development of the potent A2A AR ligands including 8-((6-chloro-2-fluoro-3-methoxybenzyl)amino)-1-ethyl-3,7-dimethyl-3,7-dihydro-1H-purine-2,6-dione (12d; Ki human A2AAR: 68.5 nM) and 8-((2-chlorobenzyl)amino)-1-ethyl-3,7-dimethyl-3,7-dihydro-1H-purine-2,6-dione (12h; Ki human A2AAR: 71.1 nM).	Bioorganic chemistry	2020	['methyl']
ar	32661416	The DNA methylation landscape of advanced prostate cancer.	We also identified intergenic regions where methylation is associated with RNA expression of the oncogenic driver genes AR, MYC and ERG.	Nature genetics	2020	['methyl']
ar	32759847	Development of Androgen-Antagonistic Coumarinamides with a Unique Aromatic Folded Pharmacophore.	In this study, we designed and synthesized 4-methyl-7-(N-alkyl-arylcarboxamido)coumarins as AR antagonist candidates and evaluated their growth-inhibitory activity toward androgen-dependent SC-3 cells.	International journal of molecular sciences	2020	['methyl']
ar	32805266	Dual targeting of EZH2 and androgen receptor as a novel therapy for castration-resistant prostate cancer.	Mechanistically, this combination treatment significantly reduced expression of AR and AR-v7, decrease in PSA and Akt activity, diminution of EZH2 and other members of PCR2 complex including SUZ12 and EED, with simultaneous loss of H3K27 trimethylation and dissociation between AR and PRC2 complex members compared to individual treatment.	Toxicology and applied pharmacology	2020	['methyl']
ar	32847068	Histone Demethylase LSD1 Regulates Kidney Cancer Progression by Modulating Androgen Receptor Activity.	Moreover, the binding of AR to target gene promoters was reduced and histone methylation status was changed in LSD1 knock-down kidney cancer cells.	International journal of molecular sciences	2020	['methyl']
ar	32847068	Histone Demethylase LSD1 Regulates Kidney Cancer Progression by Modulating Androgen Receptor Activity.	We focused on androgen receptor (AR) regulation by its epigenetic co-regulator lysine-specific histone demethylase 1 (LSD1) in kidney cancer development.	International journal of molecular sciences	2020	['methyl']
ar	32980775	Development and prevalence of castration-resistant prostate cancer subtypes.	In these AR low/negative cases, we postulated that AR protein may be downregulated by (1) promoter methylation, (2) transcriptional regulation, (3) post-transcriptional regulation by microRNA or RNA-binding-proteins, or (4) post-translational ubiquitination-mediated degradation.	Neoplasia (New York, N.Y.)	2020	['methyl']
ar	32999000	Protein Arginine Methyltransferase 5 Promotes pICln-Dependent Androgen Receptor Transcription in Castration-Resistant Prostate Cancer.	Here we demonstrate that protein arginine methyltransferase 5 (PRMT5) functions as an epigenetic activator of AR transcription in CRPC, requiring cooperation with a methylosome subunit pICln.	Cancer research	2020	['methyl']
ar	32999000	Protein Arginine Methyltransferase 5 Promotes pICln-Dependent Androgen Receptor Transcription in Castration-Resistant Prostate Cancer.	This activation of transcription was accompanied by PRMT5-mediated symmetric dimethylation of H4R3 at the proximal AR promoter.	Cancer research	2020	['methyl']
ar	33024029	Inhibition of EZH2 Enhances the Antitumor Efficacy of Metformin in Prostate Cancer.	However, GSK126 can inhibit the methyltransferase-dependent interaction between AR and EZH2, thus restoring metformin's efficacy in androgen-refractory prostate cancer cells.	Molecular cancer therapeutics	2020	['methyl']
ar	33050986	MLL5, a histone modifying enzyme, regulates androgen receptor activity in prostate cancer cells by recruiting co-regulators, HCF1 and SET1.	Histone H3K4 methylation on the AR target gene promoters was reduced, and H3K9 methylation at the same site was increased in MLL5 knockdown cells.	BMB reports	2020	['methyl']
arhgap22	31602702	DNA hypermethylation is associated with invasive phenotype of malignant melanoma.	We identified several methylation changes that can have role during melanoma progression, including hypermethylation of the promoter regions of the ARHGAP22 and NAV2 genes that are commonly altered in locally invasive primary melanomas as well as during metastasis.	Experimental dermatology	2019	['hypermethyl', 'methyl']
arhgap6	25680604	Epigenetic regulation of KLHL34 predictive of pathologic response to preoperative chemoradiation therapy in rectal cancer patients.	Genome-wide screening identified 7 hypermethylated CpG sites (DZIP1 cg24107021, DZIP1 cg26886381, ZEB1 cg04430381, DKK3 cg041006961, STL cg00991794, KLHL34 cg01828474, and ARHGAP6 cg07828380) associated with preoperative CRT responses.	International journal of radiation oncology, biology, physics	2015	['hypermethyl', 'methyl']
arhgap8	25279216	Expression of acidosis-dependent genes in human cancer nests.	Therefore, 7 genes were selected from our previous study, which encoded interleukin 32 (IL-32), lysosomal H+ transporting ATPase, V0 subunit d2 (ATP6V0D2), tumor necrosis factor receptor superfamily, member 9 (TNFRSF9), amphiregulin, schwannoma-derived growth factor (AREG), v-erb-b2 erythroblastic leukemia viral oncogene homolog 3 (ErbB3), PRR5-ARHGAP8 (LOC553158) and dimethylglycine dehydrogenas…	Molecular and clinical oncology	2014	['methyl']
arhgef4	24312652	Estimation of the fraction of cancer cells in a tumor DNA sample using DNA methylation.	First, by an Infinium HumanMethylation450 BeadChip array, we isolated three genomic regions (TFAP2B, ARHGEF4, and RAPGEFL1) i) highly methylated in four ESCC cell lines, ii) hardly methylated in a pooled sample of non-cancerous mucosae, a pooled sample of normal esophageal mucosae, and peripheral leukocytes, and iii) frequently methylated in 28 ESCCs (TFAP2B, 24/28; ARHGEF4, 20/28; and RAPGEFL1, …	PloS one	2013	['methyl']
arhgef4	26929985	Quantitative genome-wide methylation analysis of high-grade non-muscle invasive bladder cancer.	Although inappropriate promoter methylation was not invariantly associated with reduced transcript expression, a significant association was apparent for the ARHGEF4, PON3, STAT5a, and VAX2 gene transcripts (P<0.05).	Epigenetics	2016	['methyl']
arhgef4	27111221	Aberrant DNA Methylation: Implications in Racial Health Disparity.	Specifically; CHL1, 4 anti-inflammatory genes (i.e., NELL1, GDF1, ARHGEF4, and ITGA4), and 7 miRNAs (of which miR-9-3p and miR-124-3p have been implicated in CRC) were hypermethylated in DNA samples from AA patients with CRC.	PloS one	2016	['hypermethyl', 'methyl']
arhgef4	30821641	Hormone therapy use and breast tissue DNA methylation: analysis of epigenome wide data from the normal breast study.	Mutations in ARHGEF4 have been reported in breast tumors, but this is the first report of possible breast cancer-related DNA methylation changes.	Epigenetics	2019	['methyl']
arhgef7	25123395	Validation of DNA promoter hypermethylation biomarkers in breast cancer--a short report.	The methylation status of a panel of 19 candidate genes (AKR1B1, ALX1, ARHGEF7, FZD10, GHSR, GPX7, GREM1, GSTP1, HOXD1, KL, LHX2, MAL, MGMT, NDRG2, RASGRF2, SFRP1, SFRP2, TM6SF1 and TMEFF2) was determined in formalin-fixed paraffin-embedded normal breast and breast cancer tissue samples using gel-based methylation-specific PCR (MSP).	Cellular oncology (Dordrecht)	2014	['methyl']
arhgef7	32751422	Genome-Wide DNA Methylation Profiles in Community Members Exposed to the World Trade Center Disaster.	The top 15 differentially methylated gene probes included BCAS2, OSGIN1, BMI1, EEF1A2, SPTBN5, CHD8, CDCA7L, AIDA, DDN, SNORD45C, ZFAND6, ARHGEF7, UBXN8, USF1, and USP12.	International journal of environmental research and public health	2020	['methyl']
arid1b	17709396	Functional analysis of the transcription repressor PLU-1/JARID1B.	Furthermore, the level of trimethyl H3K4 of the MT1H promoter was increased following silencing of PLU-1/JARID1B.	Molecular and cellular biology	2007	['methyl']
arid1b	18048344	JARID1B is a histone H3 lysine 4 demethylase up-regulated in prostate cancer.	In vitro biochemical experiments demonstrated that JARID1B directly catalyzes the demethylation.	Proceedings of the National Academy of Sciences of the United States of America	2007	['methyl']
arid1b	18048344	JARID1B is a histone H3 lysine 4 demethylase up-regulated in prostate cancer.	Overexpression of JARID1B resulted in loss of tri-, di-, and monomethyl H3K4 but did not affect other histone lysine methylations.	Proceedings of the National Academy of Sciences of the United States of America	2007	['methyl']
arid1b	18048344	JARID1B is a histone H3 lysine 4 demethylase up-regulated in prostate cancer.	Through bioinformatic and biochemical analysis, we identified JARID1B as a H3K4 demethylase.	Proceedings of the National Academy of Sciences of the United States of America	2007	['methyl']
arid1b	18048344	JARID1B is a histone H3 lysine 4 demethylase up-regulated in prostate cancer.	Thus, we identified JARID1B as a demethylase capable of removing three methyl groups from histone H3 lysine 4 and up-regulated in prostate cancer.	Proceedings of the National Academy of Sciences of the United States of America	2007	['methyl']
arid1b	19242095	The ZNF217 oncogene is a candidate organizer of repressive histone modifiers.	Using in vitro assays the following activities were demonstrated: Histone H3 lysine 4 trimethyl (H3K4me3) demethylase activity, which co-fractionated with Jarid1b/Plu-1 in anion-exchange chromatography; H3K9 methylation, the known principal activity of G9a; and H3K27 methylation.	Epigenetics	2009	['methyl']
arid1b	20863814	Histone demethylase JARID1B/KDM5B is a corepressor of TIEG1/KLF10.	JARID1B/KDM5B (jumonji AT-rich interactive domain 1B/lysine-specific demethylase 5B) is an enzyme that efficiently removes methyl residues from trimethylated lysine 4 on histone H3, a pivotal mark for active chromatin.	Biochemical and biophysical research communications	2010	['methyl']
arid1b	20863814	Histone demethylase JARID1B/KDM5B is a corepressor of TIEG1/KLF10.	In conclusion, JARID1B is the first TIEG1 corepressor identified, explaining how TIEG1 represses transcription through inducing histone H3 lysine 4 demethylation, which may be important for TIEG1 function in both normal and cancer cells.	Biochemical and biophysical research communications	2010	['methyl']
arid1b	21821892	Crystallization and preliminary crystallographic analysis of a PHD domain of human JARID1B.	JARID1B, a protein containing PHD and JmjC domains, is a histone demethylase specific for H3K4me2 and H3K4me3 which requires Fe(II) and α-ketoglutarate (α-KG) as cofactors to remove the methyl group.	Acta crystallographica. Section F, Structural biology and crystallization communications	2011	['methyl']
arid1b	21821892	Crystallization and preliminary crystallographic analysis of a PHD domain of human JARID1B.	The first PHD domain (PHD1(JARID1B); residues 306-360) is located at the N-terminus and is important for both histone demethylase activity and histone-tail recognition of JARID1B.	Acta crystallographica. Section F, Structural biology and crystallization communications	2011	['methyl']
arid1b	21937684	Binding of the JmjC demethylase JARID1B to LSD1/NuRD suppresses angiogenesis and metastasis in breast cancer cells by repressing chemokine CCL14.	JARID1B is a member of the JmjC/ARID family of demethylases that specifically demethylates tri- and di-methylated forms of histone H3 lysine 4 (H3K4) that are associated with active genes.	Cancer research	2011	['methyl']
arid1b	21937684	Binding of the JmjC demethylase JARID1B to LSD1/NuRD suppresses angiogenesis and metastasis in breast cancer cells by repressing chemokine CCL14.	JARID1B and LSD1 acted in a sequential and coordinated manner to demethylate H3K4.	Cancer research	2011	['methyl']
arid1b	21969366	Jumonji/ARID1 B (JARID1B) protein promotes breast tumor cell cycle progression through epigenetic repression of microRNA let-7e.	Here, we investigated the influence of the histone demethylase Jumonji/ARID1 B (JARID1B) on miR regulation in breast tumor cells.	The Journal of biological chemistry	2011	['methyl']
arid1b	21969366	Jumonji/ARID1 B (JARID1B) protein promotes breast tumor cell cycle progression through epigenetic repression of microRNA let-7e.	Our results indicate that the JARID1B demethylase contributes to tumor cell proliferation through the epigenetic repression of a tumor suppressor miR.	The Journal of biological chemistry	2011	['methyl']
arid1b	21980403	The histone demethylase Jarid1b (Kdm5b) is a novel component of the Rb pathway and associates with E2f-target genes in MEFs during senescence.	We identified the H3K4-demethylase Jarid1b as novel component of the Rb pathway in this screening model.	PloS one	2011	['methyl']
arid1b	22420752	Studies of H3K4me3 demethylation by KDM5B/Jarid1B/PLU1 reveals strong substrate recognition in vitro and identifies 2,4-pyridine-dicarboxylic acid as an in vitro and in cell inhibitor.	KDM5B/Jarid1B/PLU1 is an H3K4me3/me2-specific lysine demethylase belonging to the JmjC domain-containing family of histone demethylases (JHDMs).	The FEBS journal	2012	['methyl']
arid1b	22534467	Overexpression of Jumonji AT-rich interactive domain 1B and PHD finger protein 2 is involved in the progression of esophageal squamous cell carcinoma.	Jumonji AT-rich interactive domain 1B (JARID1B) and PHD finger protein 2 (PHF2), members of the histone demethylases, have been found to be involved in many types of tumors.	Acta histochemica	2012	['methyl']
arid1b	23146306	Melanoma stem cells in experimental melanoma are killed by radioimmunotherapy.	The tumors were analyzed by immunohistochemistry and FACS for two MSC markers--chemoresistance mediator ABCB5 and H3K4 demethylase JARID1B.	Nuclear medicine and biology	2012	['methyl']
arid1b	23354547	Depletion of JARID1B induces cellular senescence in human colorectal cancer.	In this study, we investigated the functional roles of the H3K4 demethylase, jumonji, AT rich interactive domain 1B (JARID1B), an epigenetic factor required for the continuous cell growth of melanomas, in CRC.	International journal of oncology	2013	['methyl']
arid1b	23408432	Identification of small molecule inhibitors of Jumonji AT-rich interactive domain 1B (JARID1B) histone demethylase by a sensitive high throughput screen.	JARID1B (also known as KDM5B or PLU1) is a member of the JARID1 family of histone lysine demethylases responsible for the demethylation of trimethylated lysine 27 in histone H3 (H3K4me3), a mark for actively transcribed genes.	The Journal of biological chemistry	2013	['methyl']
arid1b	23408432	Identification of small molecule inhibitors of Jumonji AT-rich interactive domain 1B (JARID1B) histone demethylase by a sensitive high throughput screen.	Here we characterized JARID1B using a homogeneous luminescence-based demethylase assay.	The Journal of biological chemistry	2013	['methyl']
arid1b	23408432	Identification of small molecule inhibitors of Jumonji AT-rich interactive domain 1B (JARID1B) histone demethylase by a sensitive high throughput screen.	More importantly, we identified several novel inhibitors, including 2-4(4-methylphenyl)-1,2-benzisothiazol-3(2H)-one (PBIT), which inhibits JARID1B with an IC50 of about 3 μm in vitro.	The Journal of biological chemistry	2013	['methyl']
arid1b	23660946	ARID1B, a member of the human SWI/SNF chromatin remodeling complex, exhibits tumour-suppressor activities in pancreatic cancer cell lines.	ARID1B was transcriptionally repressed due to promoter hypermethylation, and ectopic expression severely compromised the ability of MiaPaCa2 cells to form colonies in liquid culture and soft agar.	British journal of cancer	2013	['hypermethyl', 'methyl']
arid1b	23752229	The human papillomavirus type 16 E7 oncoprotein induces a transcriptional repressor complex on the Toll-like receptor 9 promoter.	The E7-mediated transcriptional complex also recruited the histone demethylase JARID1B and histone deacetylase HDAC1.	The Journal of experimental medicine	2013	['methyl']
arid1b	24481781	Histone demethylase JARID1B promotes cell proliferation but is downregulated by N-Myc oncoprotein.	The histone demethylase JARID1B plays a dual role in cancer.	Oncology reports	2014	['methyl']
arid1b	24489688	An high-throughput in vivo screening system to select H3K4-specific histone demethylase inhibitors.	The same compound effectively inhibits human Jumonji AT-Rich Interactive Domain (JARID) 1B and 1D in vitro and increases H3K4 tri-methylation in HeLa cell nuclear extracts (NEs).	PloS one	2014	['methyl']
arid1b	24582497	The breast cancer oncogene EMSY represses transcription of antimetastatic microRNA miR-31.	We show that EMSY is recruited to the miR-31 promoter by the DNA binding factor ETS-1, and it represses miR-31 transcription by delivering the H3K4me3 demethylase JARID1b/PLU-1/KDM5B.	Molecular cell	2014	['methyl']
arid1b	24649241	Jumonji/Arid1b (Jarid1b) protein modulates human esophageal cancer cell growth.	Using esophageal cancer cells, we investigated the functional roles of the H3K4 demethylase Jumonji/Arid1b (Jarid1b) (Kdm5b/Plu-1/Rbp2-h1), an epigenetic factor that is required for continuous cell growth in melanoma.	Molecular and clinical oncology	2013	['methyl']
arid1b	24802759	Histone demethylase jumonji AT-rich interactive domain 1B (JARID1B) controls mammary gland development by regulating key developmental and lineage specification genes.	The JmjC domain-containing H3K4 histone demethylase jumonji AT-rich interactive domain 1B (JARID1B) (also known as KDM5B and PLU1) is overexpressed in breast cancer and is a potential target for breast cancer treatment.	The Journal of biological chemistry	2014	['methyl']
arid1b	25233892	Genomic analyses of gynaecologic carcinosarcomas reveal frequent mutations in chromatin remodelling genes.	In addition to mutations in TP53 and KRAS, we identify genetic alterations in chromatin remodelling genes, ARID1A and ARID1B, in histone methyltransferase MLL3, in histone deacetylase modifier SPOP and in chromatin assembly factor BAZ1A, in nearly two thirds of cases.	Nature communications	2014	['methyl']
arid1b	25609834	Impairment of preimplantation porcine embryo development by histone demethylase KDM5B knockdown through disturbance of bivalent H3K4me3-H3K27me3 modifications.	KDM5B (JARID1B/PLU1) is a H3K4me2/3 histone demethylase that is implicated in cancer development and proliferation and is also indispensable for embryonic stem cell self-renewal, cell fate, and murine embryonic development.	Biology of reproduction	2015	['methyl']
arid1b	25628922	KDM5B is overexpressed in gastric cancer and is required for gastric cancer cell proliferation and metastasis.	KDM5B (also known as JARID1B) is a newly identified histone demethylase that regulates chromatin structure or gene expression by removing methyl residues from trimethylated lysine 4 on histone H3.	American journal of cancer research	2014	['methyl']
arid1b	25655602	The histone demethylase Jarid1b is required for hematopoietic stem cell self-renewal in mice.	Jarid1b/KDM5b is a histone demethylase that regulates self-renewal and differentiation in stem cells and cancer; however, its function in hematopoiesis is unclear.	Blood	2015	['methyl']
arid1b	25663457	Overexpression of JARID1B is associated with poor prognosis and chemotherapy resistance in epithelial ovarian cancer.	JARID1B, a histone demethylase, has been reported to be highly expressed in various human cancers.	Tumour biology : the journal of the International Society for Oncodevelopmental Biology and Medicine	2015	['methyl']
arid1b	25755704	JARID1B deletion induced apoptosis in Jeko-1 and HL-60 cell lines.	To investigate the involvement of JARID1B histone methyltransferase in the epigenetic change of euchromatic promoter in mantle cell lymphoma (MCL) and acute leukemia.	International journal of clinical and experimental pathology	2015	['methyl']
arid1b	25755704	JARID1B deletion induced apoptosis in Jeko-1 and HL-60 cell lines.	JARID1B siRNA improved tri-methyl H3K4 and histone acetylated H3 and inhibited cyclin D1, but did not affect histone acetylated H4.	International journal of clinical and experimental pathology	2015	['methyl']
arid1b	25755704	JARID1B deletion induced apoptosis in Jeko-1 and HL-60 cell lines.	JARID1B was depleted by small interfering RNA (siRNA), and cell apoptosis and cell proliferation were detected by flow cytometry and MTT [3-(4,5-dimethylthiazol-2-yl)-2, 5-diphenyltetrazolium bromide], histone tri-methylated H3K4 and histone acetylated H3, H4, cyclin D1, Bcl-2, procaspase-3, C-myc were studied by Western blot.	International journal of clinical and experimental pathology	2015	['methyl']
arid1b	25755704	JARID1B deletion induced apoptosis in Jeko-1 and HL-60 cell lines.	This study revealed hyper JARID1B expression and hypo histone H3K4 tri-methylation in MCL.	International journal of clinical and experimental pathology	2015	['methyl']
arid1b	25755704	JARID1B deletion induced apoptosis in Jeko-1 and HL-60 cell lines.	We demonstrated that JARID1B was upregulated and histone tri-methylated H3K4 was downregulated in MCL compared to proliferative lymphadenitis, P < 0.05.	International journal of clinical and experimental pathology	2015	['methyl']
arid1b	25755704	JARID1B deletion induced apoptosis in Jeko-1 and HL-60 cell lines.	We identify depletion JARID1B as a demethylase which is capable of removing three methyl groups from H3K4 and up-regulating histone acetylation of H3 in both cell lines.	International journal of clinical and experimental pathology	2015	['methyl']
arid1b	25755704	JARID1B deletion induced apoptosis in Jeko-1 and HL-60 cell lines.	We retrospectively analyzed the protein of JARID1B and tri-methylated histone H3 lysine 4 (H3K4), histone H3 lysine 9 (H3K9), and cyclin D1 and Ki67 in 30 cases of MCL by immunohistochemistry.	International journal of clinical and experimental pathology	2015	['methyl']
arid1b	25777981	PLU-1/JARID1B overexpression predicts proliferation properties in head and neck squamous cell carcinoma.	PLU-1/JARID1B (jumonji AT rich interactive domain 1B) is one of the testis cancer antigens and functions as a histone demethylase in the regulation of various human types of cancers.	Oncology reports	2015	['methyl']
arid1b	25877751	JARID1B modulates lung cancer cell proliferation and invasion by regulating p53 expression.	The JARID1B is a histone demethylase that has been proposed as oncogene in several types of human cancer, but its clinical significance and functional role in human non-small cell lung cancer (NSCLC) remain unclear.	Tumour biology : the journal of the International Society for Oncodevelopmental Biology and Medicine	2015	['methyl']
arid1b	25951238	JARID1B Expression Plays a Critical Role in Chemoresistance and Stem Cell-Like Phenotype of Neuroblastoma Cells.	JARID1B, also known as KDM5B, is a histone lysine demethylase, identified as an oncogene in many cancer types.	PloS one	2015	['methyl']
arid1b	26125737	Immunohistochemical detection and clinicopathological significance of JARID1B/KDM5B and P16 expression in invasive ductal carcinoma of the breast.	The aims of this study were to investigate the expression of the H3K4 demethylase, jumonji AT-rich interactive domain 1B (JARID1B/KDM5B) and of p16 (multiple tumor suppressor gene MTS1) in breast cancer tissue and determine its clinicopathological significance.	Genetics and molecular research : GMR	2015	['methyl']
arid1b	26151052	Endocrine disrupters: the new players able to affect the epigenome.	Polychlorinated biphenils (PCBs), the most widespread environmental EDs, affect histone post-translational modifications in a dimorphic way, possibly as the result of an alteration of gene expression of the enzymes involved in histone modification, as the demethylase Jarid1b, an enzyme also involved in regulating the interaction of androgens with their receptor.	Frontiers in cell and developmental biology	2015	['methyl']
arid1b	26221190	Targeted next-generation sequencing reveals high frequency of mutations in epigenetic regulators across treatment-naïve patient melanomas.	Of the 40 most commonly mutated genes, 12 (30.0 %) encoded epigenetic regulators, including genes encoding enzymes involved in histone modification (MECOM, MLL2, SETD2), chromatin remodeling (ARID1B, ARID2), and DNA methylation and demethylation (TET2, IDH1).	Clinical epigenetics	2015	['methyl']
arid1b	26655717	Transcriptional Regulation of JARID1B/KDM5B Histone Demethylase by Ikaros, Histone Deacetylase 1 (HDAC1), and Casein Kinase 2 (CK2) in B-cell Acute Lymphoblastic Leukemia.	Here, we report that Ikaros represses transcription of the histone H3K4 demethylase, JARID1B (KDM5B).	The Journal of biological chemistry	2015	['methyl']
arid1b	26655717	Transcriptional Regulation of JARID1B/KDM5B Histone Demethylase by Ikaros, Histone Deacetylase 1 (HDAC1), and Casein Kinase 2 (CK2) in B-cell Acute Lymphoblastic Leukemia.	Inhibition of CK2 results in increased binding of the Ikaros-HDAC1 complex to the promoter of JARID1B, with increased formation of trimethylated histone H3 lysine 27 and decreased histone H3 Lys-9 acetylation.	The Journal of biological chemistry	2015	['methyl']
arid1b	26655717	Transcriptional Regulation of JARID1B/KDM5B Histone Demethylase by Ikaros, Histone Deacetylase 1 (HDAC1), and Casein Kinase 2 (CK2) in B-cell Acute Lymphoblastic Leukemia.	Transcriptional repression of JARID1B is associated with increased global levels of H3K4 trimethylation.	The Journal of biological chemistry	2015	['methyl']
arid1b	27488530	JARID1B Enables Transit between Distinct States of the Stem-like Cell Population in Oral Cancers.	One compartment was detected using a reporter for expression of the H3K4me3 demethylase JARID1B to isolate a JARID1B(high) fraction of cells with stem cell-like function.	Cancer research	2016	['methyl']
arid1b	27584795	Overexpression of JARID1B promotes differentiation via SHIP1/AKT signaling in human hypopharyngeal squamous cell carcinoma.	Histone H3 (H3K4) demethylase JARID1B is aberrantly upregulated in many types of tumor and has been proposed to function as oncogene.	Cell death & disease	2016	['methyl']
arid1b	28143781	Phenformin Enhances the Efficacy of ERK Inhibition in NF1-Mutant Melanoma.	SCH772984 also promoted the expansion of the H3K4 demethylase KDM5B (also known as JARID1B)-positive subpopulation of melanoma cells, which are slow-cycling and treatment-resistant.	The Journal of investigative dermatology	2017	['methyl']
arid1b	29246117	Prognostic significance of RBP2-H1 variant of JARID1B in melanoma.	Histone demethylase JARID1B plays several context dependent roles in epigenetic regulation of cellular differentiation in normal development and is highly expressed in multiple human cancers.	BMC cancer	2017	['methyl']
arid1b	29507668	Targeting JARID1B's demethylase activity blocks a subset of its functions in oral cancer.	Upregulation of the H3K4me3 demethylase JARID1B is linked to acquisition of aggressive, stem cell-like features by many cancer types.	Oncotarget	2017	['methyl']
arid1b	29507668	Targeting JARID1B's demethylase activity blocks a subset of its functions in oral cancer.	Expressing a demethylase-inactive mutant of JARID1B demonstrated suppression of this transcript to be demethylase-independent, and the capacity of mutant JARID1B but not CPI-455 to modulate invasion provided a functional correlate of this finding.	Oncotarget	2017	['methyl']
arid1b	29507668	Targeting JARID1B's demethylase activity blocks a subset of its functions in oral cancer.	These results show that JARID1B catalytic inhibition effectively targets some stem cell-like features of malignancy but also reveal demethylase-independent actions refractory to inhibition.	Oncotarget	2017	['methyl']
arid1b	29928411	Jumonji AT-rich interactive domain 1B promotes the growth of pancreatic tumors via the phosphatase and tensin homolog/protein kinase B signaling pathway.	Jumonji AT-rich interactive domain 1B (JARID1B) has been revealed to remove methyl residues from methylated lysine 4 on histone H3 (H3K4) and has also been reported to be associated with the progression of numerous types of tumor.	Oncology letters	2018	['methyl']
arid1b	30092824	Histone demethylase JARID1B/KDM5B promotes aggressiveness of non-small cell lung cancer and serves as a good prognostic predictor.	JARID1B, a member of histone demethylases, has been found to be related to tumorigenesis in certain kinds of cancers.	Clinical epigenetics	2018	['methyl']
arid1b	30344945	Overexpression of KDM5B/JARID1B is associated with poor prognosis in hepatocellular carcinoma.	We investigated the role of KDM5B/JARID1B, a member of JmjC histone demethylase, in HCC.	Oncotarget	2018	['methyl']
arid1b	30588710	JARID1B expression and its function in DNA damage repair are tightly regulated by miRNAs in breast cancer.	JARID1B/KDM5B histone demethylase's mRNA is markedly overexpressed in breast cancer tissues and cell lines and the protein has been shown to have a prominent role in cancer cell proliferation and DNA repair.	Cancer science	2019	['methyl']
arid1b	30868896	Prognosis related miRNAs, DNA methylation, and epigenetic interactions in lung adenocarcinoma.	The 1063 interactions were comprised of 1083 DNA methylation probes, 271 miRNAs and 528 genes, including cg14146378-hsa-mir-205-ARID1B, cg15375596-has-miR-1275-IGF1R, cg26691953-hsa-mir-195-CCNT1, etc.	Neoplasma	2019	['methyl']
arid1b	31206203	MiR-137 inhibits cell proliferation in acute lymphoblastic leukemia by targeting JARID1B.	Aberrant JARID1B expression could result in abnormal histone methylation, which might be one cause of ALL.	European journal of haematology	2019	['methyl']
arid1b	31229500	Targeting the H3K4 Demethylase KDM5B Reprograms the Metabolome and Phenotype of Melanoma Cells.	Here, we unraveled the metabolome of an H3K4 demethylase (KDM5B/JARID1B)-driven melanoma cell phenotype that is known to be multidrug resistant.	The Journal of investigative dermatology	2019	['methyl']
arid1b	32155529	Discovery of pyrazole derivatives as cellular active inhibitors of histone lysine specific demethylase 5B (KDM5B/JARID1B).	KDM5B (also known as PLU-1 and JARID1B) is 2-oxoglutarate and Fe2+ dependent oxygenase that acts as a histone H3K4 demethylase, which is a key participant in inhibiting the expression of tumor suppressors as a drug target.	European journal of medicinal chemistry	2020	['methyl']
arid1b	32726325	Integrative analysis of miRNA and mRNA sequencing data reveals potential regulatory mechanisms of ACE2 and TMPRSS2.	In particular, we found that lysine-specific demethylase 5B (JARID1B), encoded by the KDM5B gene, can indirectly affect ACE2 / TMPRSS2 expression by repressing transcription of hsa-let-7e / hsa-mir-125a and hsa-mir-141 / hsa-miR-200 miRNA families which are targeting these genes.	PloS one	2020	['methyl']
arid1b	32751840	Histone Demethylase KDM5B as a Therapeutic Target for Cancer Therapy.	Lysine-specific demethylase 5B (KDM5B/PLU1/JARID1B) is found to be overexpressed in numerous malignancies, including breast, lung, skin, liver, and prostate cancer.	Cancers	2020	['methyl']
arid1b	33109187	JARID1B promotes colorectal cancer proliferation and Wnt/β-catenin signaling via decreasing CDX2 level.	CDX2 inhibited by JARID1B-derived H3K4me3 methylation promoted cells proliferation of CRC via Wnt/β-catenin signaling pathway.	Cell communication and signaling : CCS	2020	['methyl']
arid1b	33109187	JARID1B promotes colorectal cancer proliferation and Wnt/β-catenin signaling via decreasing CDX2 level.	Mechanistically, we demonstrated that JARID1B regulated CDX2 expression through demethylation of H3K4me3.	Cell communication and signaling : CCS	2020	['methyl']
arid2	26221190	Targeted next-generation sequencing reveals high frequency of mutations in epigenetic regulators across treatment-naïve patient melanomas.	Of the 40 most commonly mutated genes, 12 (30.0 %) encoded epigenetic regulators, including genes encoding enzymes involved in histone modification (MECOM, MLL2, SETD2), chromatin remodeling (ARID1B, ARID2), and DNA methylation and demethylation (TET2, IDH1).	Clinical epigenetics	2015	['methyl']
arid2	32071245	Chromatin remodeling factor ARID2 suppresses hepatocellular carcinoma metastasis via DNMT1-Snail axis.	Mechanistic study reveals that ARID2 represses epithelial-mesenchymal transition (EMT) of HCC cells by recruiting DNMT1 to Snail promoter, which increases promoter methylation and inhibits Snail transcription.	Proceedings of the National Academy of Sciences of the United States of America	2020	['methyl']
asap1	31293161	Probing the Broad Time Scale and Heterogeneous Conformational Dynamics in the Catalytic Core of the Arf-GAP ASAP1 via Methyl Adiabatic Relaxation Dispersion.	For the ZA domain of Arf-GAP ASAP1, with a global correlational time of 24 ns at 15 °C, a wide range of conformational dynamics (exhibiting chemical exchange rates (kex) between 102 and 105 s-1) are observed in the methyl groups of isoleucine, leucine, and valine.	Journal of the American Chemical Society	2019	['methyl']
ascl1	27877229	Co-expression of Achaete-Scute Homologue-1 and Calcitonin Gene-Related Peptide during NNK-Induced Pulmonary Neuroendocrine Hyperplasia and Carcinogenesis in Hamsters.	This study was aimed to assess whether and/or how ASCL1 plays a role in 4-(methylnitrosamino)-1-(3-pyridyl)-1-butanone (NNK)-induced pulmonary NE hyperplasia and carcinogenesis in hamsters.	Journal of Cancer	2016	['methyl']
ascl1	28500655	Discovery and validation of candidate host DNA methylation markers for detection of cervical precancer and cancer.	A total of 12 candidate genes (ADCYAP1, ASCL1, ATP10, CADM1, DCC, DBC1, HS3ST2, MOS, MYOD1, SOX1, SOX17 and TMEFF2) identified by DNA methylation profiling, plus an additional three genes identified from the literature (EPB41L3, MAL and miR-124) were chosen for validation in an independent set of 167 liquid-based cytology specimens using pyrosequencing and targeted, next-generation bisulfite sequ…	International journal of cancer	2017	['methyl']
ascl1	29632006	Identification and Validation of a 3-Gene Methylation Classifier for HPV-Based Cervical Screening on Self-Samples.	Multiplex qMSP analysis of these markers in large series of lavage and brush self-samples yielded a 3-gene methylation classifier (ASCL1, LHX8, and ST6GALNAC5).	Clinical cancer research : an official journal of the American Association for Cancer Research	2018	['methyl']
ascl1	30360578	HPV16-Related Cervical Cancers and Precancers Have Increased Levels of Host Cell DNA Methylation in Women Living with HIV.	Methylation levels of ASCL1, LHX8, and ST6GALNAC5 in cervical scrapes of women with CIN3 or worse (CIN3+) associated with HPV16 were significantly higher compared with methylation levels in cervical scrapes of women with CIN3+ associated with non-16 high-risk HPV types (p-values 0.017, 0.019, and 0.026, respectively).	International journal of molecular sciences	2018	['methyl']
ascl1	30360578	HPV16-Related Cervical Cancers and Precancers Have Increased Levels of Host Cell DNA Methylation in Women Living with HIV.	Secondly, we investigated DNA hypermethylation of host cell genes ASCL1, LHX8, and ST6GALNAC5, as markers of advanced cervical disease, in relation to type-specific HPV infection.	International journal of molecular sciences	2018	['hypermethyl', 'methyl']
ascl1	32171935	Methylation analysis in urine fractions for optimal CIN3 and cervical cancer detection.	Urine samples (27 controls, 30 CIN3 and 17 cervical cancer) were processed into 3 fractions and tested for 5 methylation markers (ASCL1, GHSR, LHX8, SST, ZIC1).	Papillomavirus research (Amsterdam, Netherlands)	2020	['methyl']
ascl1	32938193	Evaluation of six methylation markers derived from genome-wide screens for detection of cervical precancer and cancer.	Materials & methods: Human papillomavirus-positive cervical scrapes of controls (≤CIN1; n = 352) and women diagnosed with CIN3 (n = 175) or cervical cancer (n = 50) were analyzed for methylation of ASCL1, LHX8, ST6GALNAC5, GHSR, SST and ZIC1.	Epigenomics	2020	['methyl']
ascl2	16732292	The transcriptional repressor JHDM3A demethylates trimethyl histone H3 lysine 9 and lysine 36.	siRNA-mediated knockdown of JHDM3A leads to increased levels of H3K9 methylation and upregulation of a JHDM3A target gene, ASCL2, indicating that JHDM3A may function in euchromatin to remove histone methylation marks that are associated with active transcription.	Nature	2006	['methyl']
ascl2	22610075	Single-CpG-resolution methylome analysis identifies clinicopathologically aggressive CpG island methylator phenotype clear cell renal cell carcinomas.	DNA hypermethylation of the CpG sites on the FAM150A, GRM6, ZNF540, ZFP42, ZNF154, RIMS4, PCDHAC1, KHDRBS2, ASCL2, KCNQ1, PRAC, WNT3A, TRH, FAM78A, ZNF671, SLC13A5 and NKX6-2 genes became hallmarks of CIMP in RCCs.	Carcinogenesis	2012	['hypermethyl', 'methyl']
ascl2	23181270	Aberrant upregulation of ASCL2 by promoter demethylation promotes the growth and resistance to 5-fluorouracil of gastric cancer cells.	Gene expression and methylation data analysis showed that ASCL2 was upregulated and hypomethylated in GC tissues.	Cancer science	2013	['hypomethyl', 'methyl']
ascl2	23181270	Aberrant upregulation of ASCL2 by promoter demethylation promotes the growth and resistance to 5-fluorouracil of gastric cancer cells.	MBD-sequencing assay also revealed hypermethylation of the promoter region of ASCL2 in GC cell lines, which barely expressed the ASCL2 gene.	Cancer science	2013	['hypermethyl', 'methyl']
ascl2	23181270	Aberrant upregulation of ASCL2 by promoter demethylation promotes the growth and resistance to 5-fluorouracil of gastric cancer cells.	Using real-time RT-PCR and pyrosequencing analysis, we confirmed that ASCL2 was overexpressed and hypomethylated in GC tissues compared to adjacent normal tissues.	Cancer science	2013	['hypomethyl', 'methyl']
ascl2	23181270	Aberrant upregulation of ASCL2 by promoter demethylation promotes the growth and resistance to 5-fluorouracil of gastric cancer cells.	We then investigated the mechanisms underlying the aberrant expression of ASCL2 in GC and found that treatment with a methylation inhibitor induced ASCL2 expression in GC cell lines.	Cancer science	2013	['methyl']
ascl2	24650279	DNA methylation alterations in grade II- and anaplastic pleomorphic xanthoastrocytoma.	We further validated differential hypermethylation of CD81, HCK, HOXA5, ASCL2 and TES on anaplastic PXA and grade II tumors.	BMC cancer	2014	['hypermethyl', 'methyl']
ascl2	25277775	SNAIL1 combines competitive displacement of ASCL2 and epigenetic mechanisms to rapidly silence the EPHB3 tumor suppressor in colorectal cancer.	At the endogenous EPHB3 locus, SNAIL1 triggers the displacement of ASCL2, p300 and the Wnt pathway effector TCF7L2 and engages corepressor complexes containing HDACs and the histone demethylase LSD1 to collapse active chromatin structure, resulting in rapid downregulation of EPHB3.	Molecular oncology	2014	['methyl']
ascl2	25287138	DNA methylation profiling in the Carolina Breast Cancer Study defines cancer subclasses differing in clinicopathologic characteristics and survival.	Clustering also defined a hypermethylated luminal-enriched tumor cluster 3 that gene ontology analysis revealed to be enriched for homeobox and other developmental genes (ASCL2, DLK1, EYA4, GAS7, HOXA5, HOXA9, HOXB13, IHH, IPF1, ISL1, PAX6, TBX1, SOX1, and SOX17).	Breast cancer research : BCR	2014	['methyl', 'hypermethyl']
ascl2	25677060	Detection of endometrial cancer via molecular analysis of DNA collected with vaginal tampons.	Mean methylation was higher in tampon specimens from EC v. BE for 9 of 12 genes (ADCYAP1, ASCL2, CDH13, HS3ST2, HTR1B, MME, HAAO, HOXA9, and RASSF1) (all p<0.05).	Gynecologic oncology	2015	['methyl']
ascl2	28368388	Methylation of WNT target genes AXIN2 and DKK1 as robust biomarkers for recurrence prediction in stage II colon cancer.	Previously, we have shown that WNT target genes AXIN2, DKK1, APCDD1, ASCL2 and LGR5 are silenced by DNA methylation and could serve as prognostic markers in stage II CC patients using methylation-specific PCR.	Oncogenesis	2017	['methyl']
ascl2	29746925	SMYD3 controls a Wnt-responsive epigenetic switch for ASCL2 activation and cancer stem cell maintenance.	High-throughput RNAi screening uncovers that the histone methyltransferase SMYD3 determines H3K4me3 status at the ASCL2 locus to promote ASCL2 expression.	Cancer letters	2018	['methyl']
ascl2	30192066	Maternal Red Blood Cell Folate and Infant Vitamin B	Furthermore, ASCL2 methylation is inversely related to infant vitamin B12 levels.	Molecular nutrition & food research	2018	['methyl']
ascl2	30192066	Maternal Red Blood Cell Folate and Infant Vitamin B	Hypermethylation of a subset of genes (ASCL2, KCNA1, SH3GL3, SRD5A2) in ALL is confirmed by measuring 20 patient samples using pyrosequencing.	Molecular nutrition & food research	2018	['methyl']
astn1	30509219	Performance of a DNA methylation marker panel using liquid-based cervical scrapes to detect cervical cancer and its precancerous stages.	In this study, a series of cervical scrapes collected in PreservCyt liquid-based cytology (LBC) medium from women with cervical cancer (n = 5), cervical intraepithelial neoplasia grade 1-3 (n = 74), and normal cytology (n = 201; further n = 352 collected in SureThin®) were assessed for methylation of the marker regions ASTN1, DLX1, ITGA4, RXFP3, SOX17, and ZNF671 using the GynTect assay and compa…	BMC cancer	2018	['methyl']
asxl1	21828134	Molecular predictors of response to decitabine in advanced chronic myelomonocytic leukemia: a phase 2 trial.	Mutations in ASXL1, TET2, AML1, NRAS, KRAS, CBL, FLT3, and janus kinase 2 (JAK2) genes, and hypermethylation of the promoter of the tumor suppressor gene TIF1γ, did not predict response or survival on DAC therapy.	Blood	2011	['hypermethyl', 'methyl']
asxl1	22016825	Recurring mutations in myeloproliferative neoplasms alter epigenetic regulation of gene expression.	Likewise, mutations in EZH2, a histone methyl transferase, ASXL1, which functions in chromatin modifier complexes, and the DNA methyltransferase DNMT3A, appear to inactivate the functions of these proteins toward regulating the epigenetic state of genes.	American journal of cancer research	2011	['methyl']
asxl1	22095226	Distinct association between aberrant methylation of Wnt inhibitors and genetic alterations in acute myeloid leukaemia.	There was a close association of Wif-1 hypermethylation with t(15;17) (P=0.0005) and CEBPA mutation (P<0.0001), DKK1 hypermethylation with t(8;21) (P<0.0001) and ASXL1 mutation (P=0.0078), SFRP-1 hypermethylation with t(8;21) (P<0.0001), SFRP-2 hypermethylation with AML1/RUNX1 mutation (P=0.0012), and SFRP-5 hypermethylation with MLL/PTD (P=0.0505).	British journal of cancer	2011	['hypermethyl', 'methyl']
asxl1	22898539	The role of mutations in epigenetic regulators in myeloid malignancies.	In this Review we discuss recent genetic and functional data implicating mutations in epigenetic modifiers, including tet methylcytosine dioxygenase 2 (TET2), isocitrate dehydrogenase 1 (IDH1), IDH2, additional sex combs-like 1 (ASXL1), enhancer of zeste homologue 2 (EZH2) and DNA methyltransferase 3A (DNMT3A), in the pathogenesis of MPN, MDS and AML, and discuss how this knowledge is leading to …	Nature reviews. Cancer	2012	['methyl']
asxl1	23066032	Methylome profiling reveals distinct alterations in phenotypic and mutational subgroups of myeloproliferative neoplasms.	These results show epigenetic differences between PMF and polycythemia vera/essential thrombocytosis and reveal methylomic signatures of ASXL1 and TET2 mutations.	Cancer research	2012	['methyl']
asxl1	23066032	Methylome profiling reveals distinct alterations in phenotypic and mutational subgroups of myeloproliferative neoplasms.	Within the PMF subgroup, cases with ASXL1 disruptions formed an epigenetically distinct subgroup with relatively increased methylation.	Cancer research	2012	['methyl']
asxl1	23147254	The ASXL-BAP1 axis: new factors in myelopoiesis, cancer and epigenetics.	Here we discuss new evidence for a BAP1-independent function of ASXL1 in regulating histone H3 lysine 27 methylation through interactions with the Polycomb-repressive complex 2 (PRC2).	Leukemia	2012	['methyl']
asxl1	23760684	Epigenetic aberrations in myeloid malignancies (Review).	The development of novel technologies, such as massively parallel DNA sequencing, has led to the identification of several novel recurrent gene mutations, such as DNA methyltransferase (Dnmt)3a, ten-eleven-translocation oncogene family member 2 (TET2), isocitrate dehydrogenase (IDH)1/2, additional sex comb-like 1 (ASXL1), enhancer of zeste homolog 2 (EZH2) and ubiquitously transcribed tetratricop…	International journal of molecular medicine	2013	['methyl']
asxl1	24218140	Deletion of Asxl1 results in myelodysplasia and severe developmental defects in vivo.	Asxl1 loss results in a global reduction of H3K27 trimethylation and dysregulated expression of known regulators of hematopoiesis.	The Journal of experimental medicine	2013	['methyl']
asxl1	25482724	Mutations of epigenetic regulatory genes are common in thymic carcinomas.	Genes in histone modification [BAP1 (n = 6; 13%), SETD2 (n = 5; 11%), ASXL1 (n = 2; 4%)], chromatin remodeling [SMARCA4 (n = 2; 4%)], and DNA methylation [DNMT3A (n = 3; 7%), TET2 (n = 2; 4%), WT1 (n = 2; 4%)] pathways were recurrently mutated in TCs, but not in thymomas.	Scientific reports	2014	['methyl']
asxl1	26697989	Myeloproliferative neoplasms: Current molecular biology and genetics.	Some other genes' location such as TET oncogene family member 2 (TET2), additional sex combs-like 1 (ASXL1), casitas B-lineage lymphoma proto-oncogene (CBL), isocitrate dehydrogenase 1/2 (IDH1/IDH2), IKAROS family zinc finger 1 (IKZF1), DNA methyltransferase 3A (DNMT3A), suppressor of cytokine signaling (SOCS), enhancer of zeste homolog 2 (EZH2), tumor protein p53 (TP53), runt-related transcripti…	Critical reviews in oncology/hematology	2015	['methyl']
asxl1	27235757	Clonal hematopoiesis as determined by the HUMARA assay is a marker for acquired mutations in epigenetic regulators in older women.	CERGs play a key role in regulation of DNA methylation (DNMT3A and TET2) and histone function (ASXL1) and in clonal proliferation of hematopoietic stem cells.	Experimental hematology	2016	['methyl']
asxl1	28555413	Epigenetic dysregulation of hematopoietic stem cells and preleukemic state.	The most commonly mutated genes found in individuals with CHIP were epigenetic regulators, including DNA methyltransferase 3A (DNMT3A), Ten-eleven-translocation 2 (TET2), and Additional sex combs-like 1 (ASXL1), which are also recurrently mutated in myeloid malignancies.	International journal of hematology	2017	['methyl']
asxl1	28697759	The distinct biological implications of Asxl1 mutation and its roles in leukemogenesis revealed by a knock-in mouse model.	ChIP-Seq analysis revealed global patterns of Asxl1 mutation-modulated H3K27 tri-methylation in hematopoietic precursors.	Journal of hematology & oncology	2017	['methyl']
asxl1	28754985	Epigenetic changes in myelofibrosis: Distinct methylation changes in the myeloid compartments and in cases with ASXL1 mutations.	Furthermore, differentially methylated CpG sites in ASXL1 mutated MF cases are found in regulatory regions that could be associated with aberrant gene expression of ASXL1 target genes.	Scientific reports	2017	['methyl']
asxl1	28754985	Epigenetic changes in myelofibrosis: Distinct methylation changes in the myeloid compartments and in cases with ASXL1 mutations.	However, in a supervised analysis of ASXL1 mutated versus wild-type cases, differentially methylated CpG sites were enriched in regions marked by histone H3K4me1, histone H3K27me3, and the bivalent histone mark H3K27me3 + H3K4me3 in human CD34+ cells.	Scientific reports	2017	['methyl']
asxl1	28754985	Epigenetic changes in myelofibrosis: Distinct methylation changes in the myeloid compartments and in cases with ASXL1 mutations.	Mutations in the epigenetic regulators ASXL1 (47%) and TET2 (20%) were not associated with a specific DNA methylation pattern using an unsupervised approach.	Scientific reports	2017	['methyl']
asxl1	29556021	A novel ASXL1-OGT axis plays roles in H3K4 methylation and tumor suppression in myeloid malignancies.	ASXL1 plays key roles in epigenetic regulation of gene expression through methylation of histone H3K27, and disruption of ASXL1 drives myeloid malignancies, at least in part, via derepression of posterior HOXA loci.	Leukemia	2018	['methyl']
asxl1	29556021	A novel ASXL1-OGT axis plays roles in H3K4 methylation and tumor suppression in myeloid malignancies.	However, little is known about the identity of proteins that interact with ASXL1 and about the functions of ASXL1 in modulation of the active histone mark, such as H3K4 methylation.	Leukemia	2018	['methyl']
asxl1	29967129	Integrative genomic analysis reveals cancer-associated mutations at diagnosis of CML in patients with high-risk disease.	Frequently mutated genes at diagnosis were ASXL1, IKZF1, and RUNX1 The methyltransferase SETD1B was a novel recurrently mutated gene.	Blood	2018	['methyl']
asxl1	30861111	Clonal hematopoiesis of indeterminate potential-associated mutations and risk of comorbidities in patients with myelodysplastic syndrome.	Mutations in the genes tet methylcytosine dioxygenase 2 (TET2), ASXL transcriptional regulator 1 (ASXL1), DNA methyltransferase 3α (DNMT3A), Janus kinase 2 (JAK2), and tumor protein 53 (TP53) were noted in 20%, 18%, 9%, 2%, and 21% of patients, respectively.	Cancer	2019	['methyl']
asxl1	31221981	The cancer driver genes IDH1/2, JARID1C/ KDM5C, and UTX/ KDM6A: crosstalk between histone demethylation and hypoxic reprogramming in cancer metabolism.	Table 1 Cancer driver genes involved in epigenetics Pathways involved in epigenetics Driver genes Tumor suppressor/oncogene prediction (by 20/20+a) Approved name Activity Cancer typeb Other driver genes in this pathways Histone modification KDM6A tsg Lysine demethylase 6A, UTX H3K27me2/3 demethylase BLCA, HNSC, KIRP, LUSC, PAAD, PANCAN, PRAD PPP6C SETD2 tsg SET domain-containing 2 H3K36 methyl tr…	Experimental & molecular medicine	2019	['methyl']
asxl1	32526214	Clonality in haematopoietic stem cell ageing.	CHIP is driven by somatic mutations in leukaemia driver genes, such as Janus Kinase 2 (JAK2), Tet methylcytosine dioxygenase 2 (TET2), ASXL Transcriptional Regulator 1 (ASXL1) and DNA (cytosine-5)-methyltransferase 3A (DNMT3A), leading to reduced diversity of the blood pool.	Mechanisms of ageing and development	2020	['methyl']
asxl1	32680567	Global activation of oncogenic pathways underlies therapy resistance in diffuse midline glioma.	Proteomic analysis showed global upregulation of histone H3, lack of H3-K27 trimethylation, and further impairment of polycomb repressive complex 2 by ASXL1 downregulation.	Acta neuropathologica communications	2020	['methyl']
atad2	22174824	Identification of tumor suppressors and oncogenes from genomic and epigenetic features in ovarian cancer.	Genes with a strong correlation for methylation dependent expression changes exhibited at varying copy number aberrations include CDCA8, ATAD2, CDKN2A, RAB25, AURKA, BOP1 and EIF2C3.	PloS one	2011	['methyl']
atad2	22645312	Histone methyltransferase NSD2/MMSET mediates constitutive NF-κB signaling for cancer cell proliferation, survival, and tumor growth via a feed-forward loop.	We report here that histone methyltransferase NSD2 (also known as MMSET or WHSC1), a target of bromodomain protein ANCCA/ATAD2, acts as a strong coactivator of NF-κB by directly interacting with NF-κB for activation of target genes, including those for interleukin-6 (IL-6), IL-8, vascular endothelial growth factor A (VEGFA), cyclin D, Bcl-2, and survivin, in castration-resistant prostate cancer (…	Molecular and cellular biology	2012	['methyl']
atf7ip	25028596	The Mbd1-Atf7ip-Setdb1 pathway contributes to the maintenance of X chromosome inactivation.	Additional inhibition of two pathways known to contribute to Xi maintenance, DNA methylation and Xist RNA coating of the X chromosome, strongly increased the number of cells expressing Xi-linked genes upon Atf7ip knockdown.	Epigenetics & chromatin	2014	['methyl']
atf7ip	25028596	The Mbd1-Atf7ip-Setdb1 pathway contributes to the maintenance of X chromosome inactivation.	Here, we studied ATF7IP (MCAF1), a protein previously characterized to coordinate DNA methylation and histone H3K9 methylation through interactions with the methyl-DNA binding protein MBD1 and the histone H3K9 methyltransferase SETDB1, as a candidate maintenance factor of the Xi.	Epigenetics & chromatin	2014	['methyl']
atf7ip	25028596	The Mbd1-Atf7ip-Setdb1 pathway contributes to the maintenance of X chromosome inactivation.	However, we found that depletion of two known repressive biochemical interactors of ATF7IP, MBD1 and SETDB1, but not of other unrelated H3K9 methyltransferases, also induces the activation of an Xi-linked reporter in MEFs.	Epigenetics & chromatin	2014	['methyl']
atf7ip	25028596	The Mbd1-Atf7ip-Setdb1 pathway contributes to the maintenance of X chromosome inactivation.	Together, these data indicate that Atf7ip acts in a synergistic fashion with DNA methylation and Xist RNA to maintain the silent state of the Xi in somatic cells, and that Mbd1 and Setdb1, similar to Atf7ip, play a functional role in Xi silencing.	Epigenetics & chromatin	2014	['methyl']
atf7ip	25028596	The Mbd1-Atf7ip-Setdb1 pathway contributes to the maintenance of X chromosome inactivation.	We therefore propose that ATF7IP links DNA methylation on the Xi to SETDB1-mediated H3K9 trimethylation via its interaction with MBD1, and that this function is a crucial feature of the stable silencing of the Xi in female mammalian cells.	Epigenetics & chromatin	2014	['methyl']
atf7ip	31221981	The cancer driver genes IDH1/2, JARID1C/ KDM5C, and UTX/ KDM6A: crosstalk between histone demethylation and hypoxic reprogramming in cancer metabolism.	Table 1 Cancer driver genes involved in epigenetics Pathways involved in epigenetics Driver genes Tumor suppressor/oncogene prediction (by 20/20+a) Approved name Activity Cancer typeb Other driver genes in this pathways Histone modification KDM6A tsg Lysine demethylase 6A, UTX H3K27me2/3 demethylase BLCA, HNSC, KIRP, LUSC, PAAD, PANCAN, PRAD PPP6C SETD2 tsg SET domain-containing 2 H3K36 methyl tr…	Experimental & molecular medicine	2019	['methyl']
atg4d	27265029	Aberrant methylation of ATG2B, ATG4D, ATG9A and ATG9B CpG island promoter is associated with decreased mRNA expression in sporadic breast carcinoma.	Methylated IDCs of ATG2B, ATG9A, ATG9B and unmethylated ATG4D, ATG9B showed significantly lower expression values compared to the MNTs (P=0.003, P<0.001, P<0.001, P=0.014 and P=0.002, respectively).	Gene	2016	['methyl']
atg4d	27265029	Aberrant methylation of ATG2B, ATG4D, ATG9A and ATG9B CpG island promoter is associated with decreased mRNA expression in sporadic breast carcinoma.	Moreover, ATG2B methylation was positively associated with the grade (P=0.024) and TNM stage (P=0.015); Methylation of ATG4D and ATG9A was positively correlated to lymph node involvement (P=0.012 and P=0.018), while methylation of ATG9B appeared susceptible to CK5/6 positive status and deteriorated TNM stages (P=0.003 and P=0.012).	Gene	2016	['methyl']
atg4d	27265029	Aberrant methylation of ATG2B, ATG4D, ATG9A and ATG9B CpG island promoter is associated with decreased mRNA expression in sporadic breast carcinoma.	This study aims to detect the promoter methylation status and the mRNA expression levels of ATG2B, ATG4D, ATG9A and ATG9B, and then to explore their relationship in invasive ductal carcinomas (IDCs) and matched normal tissues (MNTs) of the breast.	Gene	2016	['methyl']
atg4d	27265029	Aberrant methylation of ATG2B, ATG4D, ATG9A and ATG9B CpG island promoter is associated with decreased mRNA expression in sporadic breast carcinoma.	This study highlights the transcriptional inactivation mechanisms of ATG2B, ATG4D, ATG9A and ATG9B promoter methylation status and the possible origin of autophagy signal pathway repression in IDCs.	Gene	2016	['methyl']
atg9b	27265029	Aberrant methylation of ATG2B, ATG4D, ATG9A and ATG9B CpG island promoter is associated with decreased mRNA expression in sporadic breast carcinoma.	Methylated IDCs of ATG2B, ATG9A, ATG9B and unmethylated ATG4D, ATG9B showed significantly lower expression values compared to the MNTs (P=0.003, P<0.001, P<0.001, P=0.014 and P=0.002, respectively).	Gene	2016	['methyl']
atg9b	27265029	Aberrant methylation of ATG2B, ATG4D, ATG9A and ATG9B CpG island promoter is associated with decreased mRNA expression in sporadic breast carcinoma.	Moreover, ATG2B methylation was positively associated with the grade (P=0.024) and TNM stage (P=0.015); Methylation of ATG4D and ATG9A was positively correlated to lymph node involvement (P=0.012 and P=0.018), while methylation of ATG9B appeared susceptible to CK5/6 positive status and deteriorated TNM stages (P=0.003 and P=0.012).	Gene	2016	['methyl']
atg9b	27265029	Aberrant methylation of ATG2B, ATG4D, ATG9A and ATG9B CpG island promoter is associated with decreased mRNA expression in sporadic breast carcinoma.	The methylations of ATG2B and ATG9B were related to their lower expression levels in IDCs (P=0.017 and P=0.023).	Gene	2016	['methyl']
atg9b	27265029	Aberrant methylation of ATG2B, ATG4D, ATG9A and ATG9B CpG island promoter is associated with decreased mRNA expression in sporadic breast carcinoma.	This study aims to detect the promoter methylation status and the mRNA expression levels of ATG2B, ATG4D, ATG9A and ATG9B, and then to explore their relationship in invasive ductal carcinomas (IDCs) and matched normal tissues (MNTs) of the breast.	Gene	2016	['methyl']
atg9b	27265029	Aberrant methylation of ATG2B, ATG4D, ATG9A and ATG9B CpG island promoter is associated with decreased mRNA expression in sporadic breast carcinoma.	This study highlights the transcriptional inactivation mechanisms of ATG2B, ATG4D, ATG9A and ATG9B promoter methylation status and the possible origin of autophagy signal pathway repression in IDCs.	Gene	2016	['methyl']
atp11a	29137428		Tumor methylation data were used to build a methylation signature of PTEN loss in our cohort, which was confirmed in TCGA, and included CpGs in ATP11A, GDNF, JAK1, JAM3, and VAPA.	Oncotarget	2017	['methyl']
atp1a1	27754862	Hypomethylation of CYP11B2 in Aldosterone-Producing Adenoma.	DNA methylation array analysis was conducted using nonfunctioning adrenocortical adenoma (n=12) and APA (n=35) samples, including some with a KCNJ5 mutation (n=21), an ATP1A1 mutation (n=5), and without the known mutations (n=9).	Hypertension (Dallas, Tex. : 1979)	2016	['methyl']
atp1a1	27754862	Hypomethylation of CYP11B2 in Aldosterone-Producing Adenoma.	We demonstrated that CYP11B2 in APA was extensively hypomethylated, and CYP11B2 methylation in the region with hypomethylation was not induced by KCNJ5 or ATP1A1 mutations that cause aldosterone overproduction in APA and a KCNJ5 mutation human adrenocortical 15 cells.	Hypertension (Dallas, Tex. : 1979)	2016	['methyl', 'hypomethyl']
atp6v0d2	25279216	Expression of acidosis-dependent genes in human cancer nests.	Therefore, 7 genes were selected from our previous study, which encoded interleukin 32 (IL-32), lysosomal H+ transporting ATPase, V0 subunit d2 (ATP6V0D2), tumor necrosis factor receptor superfamily, member 9 (TNFRSF9), amphiregulin, schwannoma-derived growth factor (AREG), v-erb-b2 erythroblastic leukemia viral oncogene homolog 3 (ErbB3), PRR5-ARHGAP8 (LOC553158) and dimethylglycine dehydrogenas…	Molecular and clinical oncology	2014	['methyl']
atp8a2	28178989	Individualized analysis reveals CpG sites with methylation aberrations in almost all lung adenocarcinoma tissues.	Gene expression analysis revealed that four of the five genes, HOXA9, TAL1, ATP8A2, ENG and SPARCL1, each harboring one of the five frequently hypermethylated CpG sites within its promoters, were also frequently down-regulated in lung adenocarcinoma.	Journal of translational medicine	2017	['hypermethyl', 'methyl']
atrnl1	30018746	Circular RNA CpG island hypermethylation-associated silencing in human cancer.	Data mining for 5'-end CpG island methylation of TUSC3, ATRNL1, POMT1 and SAMD4A in cancer cell lines and primary tumors showed that the epigenetic defect was commonly observed among different tumor types in association with the diminished expression of the corresponding transcript.	Oncotarget	2018	['methyl']
atrnl1	30018746	Circular RNA CpG island hypermethylation-associated silencing in human cancer.	In particular, we have identified that promoter CpG island hypermethylation of the genes TUSC3 (tumor suppressor candidate 3), POMT1 (protein O-mannosyltransferase 1), ATRNL1 (attractin-like 1) and SAMD4A (sterile alpha motif domain containing 4A) is linked to the transcriptional downregulation of both linear mRNA and the hosted circRNA.	Oncotarget	2018	['methyl', 'hypermethyl']
atxn7l1	24441198	DNA methylome profiling identifies novel methylated genes in African American patients with colorectal neoplasia.	Fifty CpG sites located within CpG islands-in genes ATXN7L1 (2), BMP3 (7), EID3 (15), GAS7 (1), GPR75 (24), and TNFAIP2 (1)-were significantly hypermethylated in tumor vs. normal tissues (P<0.05).	Epigenetics	2014	['methyl', 'hypermethyl']
axin1	22207181	Epigenetic and genetic analysis of WNT signaling pathway in sporadic colorectal cancer patients from Iran.	No aberrant methylation was found in Gsk3β and Axin1 gene in these tumor series.	Molecular biology reports	2011	['methyl']
axin1	22207181	Epigenetic and genetic analysis of WNT signaling pathway in sporadic colorectal cancer patients from Iran.	Our findings indicate that Axin1 and GSK3β methylation play a minor role in colorectal carcinogenesis.	Molecular biology reports	2011	['methyl']
axin1	22207181	Epigenetic and genetic analysis of WNT signaling pathway in sporadic colorectal cancer patients from Iran.	To gain insight into the methylation silencing of the WNT pathway during colorectal carcinogenesis, we examined the aberrant methylation profile of four genes, APC, Axin1, Axin2, and GSK3β in an unselected series of 112 sporadic colorectal tumors by methylation specific PCR.	Molecular biology reports	2011	['methyl']
axin1	24464051	Downregulation of sFRP-2 by epigenetic silencing activates the β-catenin/Wnt signaling pathway in esophageal basaloid squamous cell carcinoma.	We studied the methylation status of Wnt antagonist genes, such as secreted frizzled-related protein (sFRP) gene family members, Wnt inhibitory factor-1 (WIF-1), Dickkopf-1 (Dkk-1), and human Dapper protein-1 (HDPR-1), and alterations of the APC, Axin1, and Axin2 genes in 30 cases of esophageal BSCC.	Virchows Archiv : an international journal of pathology	2014	['methyl']
axin1	31983282	DNA-dependent protein kinase regulates lysosomal AMP-dependent protein kinase activation and autophagy.	Abbreviations: AXIN1: axin 1; 3-MA: 3-methyladenine; 5-FU: 5-fluorouracil; AA mutant: double alanine mutant (S192A, T284A) of PRKAG1; ACACA: acetyl-CoA carboxylase alpha; AICAR: 5-Aminoimidazole-4-carboxamide ribonucleotide; AMPK: AMP-activated protein kinase; ATG: autophagy-related; ATM: ataxia telangiectasia mutated; ATR: ATM serine/threonine kinase; AV: autophagic vacuole; AVd: degradative aut…	Autophagy	2020	['methyl']
axin2	18372914	Epigenetic silencing of AXIN2/betaTrCP and deregulation of p53-mediated control lead to wild-type beta-catenin nuclear accumulation in lung tumorigenesis.	Low expression of AXIN2 and betaTrCP was significantly associated with promoter hypermethylation and histone deacetylation.	Oncogene	2008	['methyl', 'hypermethyl']
axin2	18542073	Profiling CpG island field methylation in both morphologically normal and neoplastic human colonic mucosa.	In morphologically normal mucosa, age-dependent CGI methylation was observed for APC, AXIN2, DKK1, HPP1, N33, p16, SFRP1, SFRP2 and SFRP4 genes, and significant differences in CGI methylation levels were detected between groups.	British journal of cancer	2008	['methyl']
axin2	19454286	Elevated Dnmt3a activity promotes polyposis in Apc(Min) mice by relaxing extracellular restraints on Wnt signaling.	However, epithelia from normal mucosa and polyps of A33(Dnmt3a);Apc(Min) mice show hypermethylation-mediated transcriptional silencing of the Wnt antagonists Sfrp5, and to a lesser extent, Sfrp1 and increased nuclear beta-catenin alongside activation of the Wnt-target gene Axin2/Conductin.	Gastroenterology	2009	['methyl', 'hypermethyl']
axin2	21726894	Promoter methylation analysis of WNT/β-catenin signaling pathway regulators to detect adenocarcinoma or its precursor lesion of the cervix.	Promoter methylation of nine WNT-antagonists (APC, AXIN2, DKK3, SFRP2, SFRP4, SFRP5, SOX17, WIF1 and WNT5A) was evaluated by methylation-specific PCR (MSP) on a small series of cervical tissue specimens, including AdCA and SCC.	Gynecologic oncology	2011	['methyl']
axin2	22207181	Epigenetic and genetic analysis of WNT signaling pathway in sporadic colorectal cancer patients from Iran.	But, promoter methylation of Axin2 was sex-related, occurring more frequently in females (P = 0.002).	Molecular biology reports	2011	['methyl']
axin2	22207181	Epigenetic and genetic analysis of WNT signaling pathway in sporadic colorectal cancer patients from Iran.	Promoter methylation of Axin2 and APC genes was detected in 7.1 and 11.9% of tumors, respectively.	Molecular biology reports	2011	['methyl']
axin2	22207181	Epigenetic and genetic analysis of WNT signaling pathway in sporadic colorectal cancer patients from Iran.	To gain insight into the methylation silencing of the WNT pathway during colorectal carcinogenesis, we examined the aberrant methylation profile of four genes, APC, Axin1, Axin2, and GSK3β in an unselected series of 112 sporadic colorectal tumors by methylation specific PCR.	Molecular biology reports	2011	['methyl']
axin2	23354304	Deregulation of Wnt/β-catenin signaling through genetic or epigenetic alterations in human neuroendocrine tumors.	Methylation analyses demonstrated that CpG islands of SFRP-1 and Axin-2 were methylated, whereas the promoters of DKK-1, DKK-3 and WIF-1 were unmethylated in four NET cells.	Carcinogenesis	2013	['methyl']
axin2	24464051	Downregulation of sFRP-2 by epigenetic silencing activates the β-catenin/Wnt signaling pathway in esophageal basaloid squamous cell carcinoma.	We studied the methylation status of Wnt antagonist genes, such as secreted frizzled-related protein (sFRP) gene family members, Wnt inhibitory factor-1 (WIF-1), Dickkopf-1 (Dkk-1), and human Dapper protein-1 (HDPR-1), and alterations of the APC, Axin1, and Axin2 genes in 30 cases of esophageal BSCC.	Virchows Archiv : an international journal of pathology	2014	['methyl']
axin2	24925057	Distinct WNT/β-catenin signaling activation in the serrated neoplasia pathway and the adenoma-carcinoma sequence of the colorectum.	A significant correlation was seen between nuclear β-catenin expression and methylation of AXIN2 or MCC in the SSA/P series.	Modern pathology : an official journal of the United States and Canadian Academy of Pathology, Inc	2014	['methyl']
axin2	24925057	Distinct WNT/β-catenin signaling activation in the serrated neoplasia pathway and the adenoma-carcinoma sequence of the colorectum.	AXIN2 and MCC were more frequently methylated in SSA/Ps with high-grade dysplasia and those with submucosal carcinoma than in adenoma counterparts.	Modern pathology : an official journal of the United States and Canadian Academy of Pathology, Inc	2014	['methyl']
axin2	24925057	Distinct WNT/β-catenin signaling activation in the serrated neoplasia pathway and the adenoma-carcinoma sequence of the colorectum.	In conclusion, WNT/β-catenin signal activation mediated by the methylation of SFRP4, MCC, and AXIN2 may make different contributions to colorectal neoplasia between the serrated and conventional routes.	Modern pathology : an official journal of the United States and Canadian Academy of Pathology, Inc	2014	['methyl']
axin2	24925057	Distinct WNT/β-catenin signaling activation in the serrated neoplasia pathway and the adenoma-carcinoma sequence of the colorectum.	Stepwise increment of AXIN2 and MCC methylation was identified from SSA/Ps through those with high-grade dysplasia to those with submucosal carcinoma.	Modern pathology : an official journal of the United States and Canadian Academy of Pathology, Inc	2014	['methyl']
axin2	24925057	Distinct WNT/β-catenin signaling activation in the serrated neoplasia pathway and the adenoma-carcinoma sequence of the colorectum.	There was an inverse association of BRAF mutation with AXIN2 methylation in SSA/P series.	Modern pathology : an official journal of the United States and Canadian Academy of Pathology, Inc	2014	['methyl']
axin2	24964857	DNA methylation alterations of AXIN2 in serrated adenomas and colon carcinomas with microsatellite instability.	AXIN2, which cooperates with APC and β-catenin in Wnt signaling, had more methylation alterations in Group 2, and its expression levels negatively correlated with methylation determined by bisulfite sequencing.	BMC cancer	2014	['methyl']
axin2	24964857	DNA methylation alterations of AXIN2 in serrated adenomas and colon carcinomas with microsatellite instability.	Somatic methylation alterations of AXIN2, associated with changes in its expression, stratify SSAs according to some clinico-pathological differences.	BMC cancer	2014	['methyl']
axin2	27245242	Aberrant DNA methylation of WNT pathway genes in the development and progression of CIMP-negative colorectal cancer.	Hypermethylation of AXIN2, DKK1, VANGL1, and WNT5A gene promoters was higher, while those of SOX17, PRICKLE1, DAAM2, and MYC was lower in colon carcinoma compared to adenoma.	Epigenetics	2016	['methyl']
axin2	27245242	Aberrant DNA methylation of WNT pathway genes in the development and progression of CIMP-negative colorectal cancer.	In the promoter regions, 33 of the 160 analyzed WNT pathway genes were differentially methylated in colorectal cancer vs. normal, including hypermethylated AXIN2, CHP1, PRICKLE1, SFRP1, SFRP2, SOX17, and hypomethylated CACYBP, CTNNB1, MYC; 44 genes in adenoma vs. NAT; and 41 genes in colorectal cancer vs. adenoma comparisons.	Epigenetics	2016	['hypermethyl', 'hypomethyl', 'methyl']
axin2	28105693	Epigenetic regulation of Wnt/β-catenin signal-associated genes in gastric neoplasia of the fundic gland (chief cell-predominant) type.	SFRPs, APC, and AXIN2 were more frequently methylated in GNCCPs and CGAs (SFRP1, 88%/96%; SFRP2, 85%/93%; SFRP4, 73%/81%; APC, 81%/81%; AXIN2, 81%/85%; respectively) than in FGPs and FGP-Ds (37%/50%; 41%/42%; 41%/58%; 37%/33%; 41%/50%; respectively).	Pathology international	2017	['methyl']
axin2	28105693	Epigenetic regulation of Wnt/β-catenin signal-associated genes in gastric neoplasia of the fundic gland (chief cell-predominant) type.	To elucidate potential roles of Wnt/β-catenin signal-associated gene methylation in GNCCP, we performed β-catenin immunostaining and methylation-specific polymerase chain reaction (PCR) for their associated genes, including SFRPs, APC, AXIN2, and MCC, in 26 GNCCPs [i.e., 11 intramucosal (GNCCP-Ms) and 15 submucosal tumors (GNCCP-SMs)], and compared with 27 fundic gland polyps (FGPs), 12 FGPs with…	Pathology international	2017	['methyl']
axin2	28368388	Methylation of WNT target genes AXIN2 and DKK1 as robust biomarkers for recurrence prediction in stage II colon cancer.	A combination of AXIN2 and DKK1 methylation significantly predicted recurrences in univariate (area under the curve (AUC)=0.83, confidence interval (CI): 0.72-0.94, P<0.0001) analysis in stage II microsatellite stable (MSS) CC patients.	Oncogenesis	2017	['methyl']
axin2	28368388	Methylation of WNT target genes AXIN2 and DKK1 as robust biomarkers for recurrence prediction in stage II colon cancer.	Notably, we observed that methylation of DKK1 is high in BRAF mutant and CIMP (CpG island methylator phenotype)-positive cancers, whereas AXIN2 methylation appears to be associated with CMS4.	Oncogenesis	2017	['methyl']
axin2	28368388	Methylation of WNT target genes AXIN2 and DKK1 as robust biomarkers for recurrence prediction in stage II colon cancer.	Previously, we have shown that WNT target genes AXIN2, DKK1, APCDD1, ASCL2 and LGR5 are silenced by DNA methylation and could serve as prognostic markers in stage II CC patients using methylation-specific PCR.	Oncogenesis	2017	['methyl']
axin2	31563876	Exploiting differential Wnt target gene expression to generate a molecular biomarker for colorectal cancer stratification.	Key Wnt negative regulator genes were differentially expressed between LD/LI tumours, with targeted hypermethylation of some genes (AXIN2, NKD1) occurring even in CIMP-negative LD cancers.	Gut	2019	['methyl', 'hypermethyl']
axin2	32972302	TSPAN1 promotes autophagy flux and mediates cooperation between WNT-CTNNB1 signaling and autophagy via the	Our findings suggest that components of the MIR454-FAM83A-TSPAN1 axis may be valuable prognosis markers or therapeutic targets for pancreatic cancer.Abbreviations: AMPK: adenosine 5'-monophosphate (AMP)-activated protein kinase; APC: APC regulator of WNT signaling pathway; ATG: autophagy related; AXIN2: axin 2; BECN1: beclin 1; CCND1: cyclin D1; CSNK1A1/CK1α: casein kinase 1 alpha 1; CTNNB1/β-cat…	Autophagy	2020	['methyl']
azin1-as1	31892232	Genome-Wide Tiling Array Analysis of HPV-Induced Warts Reveals Aberrant Methylation of Protein-Coding and Non-Coding Regions.	Additionally, non-coding RNA genes, such as the AZIN1-AS1, LINC02008, and MGC27382 genes, constituted 11% of the top-ranking 100 differentially methylated genes.	Genes	2019	['methyl']
b3gnt5	21156036	DNA methylation in glioblastoma: impact on gene expression and clinical outcome.	Thirteen of the genes with concordant CpG sites displayed an inverse correlation between promoter methylation and expression level in glioblastomas: B3GNT5, FABP7, ZNF217, BST2, OAS1, SLC13A5, GSTM5, ME1, UBXD3, TSPYL5, FAAH, C7orf13, and C3orf14.	BMC genomics	2010	['methyl']
b3gnt5	27993161	Circulating cell-free DNA-based epigenetic assay can detect early breast cancer.	The methylation array analysis identified 12 novel epigenetic markers (JAK3, RASGRF1, CPXM1, SHF, DNM3, CAV2, HOXA10, B3GNT5, ST3GAL6, DACH1, P2RX3, and chr8:23572595) for detecting BC.	Breast cancer research : BCR	2016	['methyl']
b3gntl1	30425263	DNA methylation and associated gene expression in blood prior to lung cancer diagnosis in the Norwegian Women and Cancer cohort.	Twenty-three were classified as associated with smoking (LC-AwS), and two were classified as unassociated with smoking (LC-non-AwS), as they remained associated with lung cancer after stringent adjustment for smoking exposure using the comprehensive smoking index (CSI): cg10151248 (PC, CSI-adjusted odds ratio (OR) = 0.34 [0.23-0.52] per standard deviation change in methylation) and cg13482620 (B3…	Scientific reports	2018	['methyl']
b4galnt1	29988590	An integrated analysis of genome-wide DNA methylation and gene expression data in hepatocellular carcinoma.	Among the DEGs, 14 genes (ALX3, B4GALNT1,CTHRC1,DLX5,EMX1,IRX3,OTX1,SIX2,TLX1,VASH2,ZIC2,ZIC4,ZIC5, and ZNF695) exhibited changes in DNA methylation in terms of CpG sites or CpG island (CGI) level, of which TLX1 and ZIC4 had the most DMCs (12 and 13, respectively).	FEBS open bio	2018	['methyl']
b4galnt2	18485915	DNA hypermethylation contributes to incomplete synthesis of carbohydrate determinants in gastrointestinal cancer.	In addition, aberrant methylation of the B4GALNT2 gene was strongly correlated with Epstein-Barr virus-associated gastric carcinomas and occurred coincidentally with hypermethylation of the ST3GAL6 gene.	Gastroenterology	2008	['methyl', 'hypermethyl']
b4galnt2	18485915	DNA hypermethylation contributes to incomplete synthesis of carbohydrate determinants in gastrointestinal cancer.	The promoter region of the human B4GALNT2 gene was heavily hypermethylated in many of the GI cancer cell lines examined as well as in gastric cancer tissues (39 out of 78 cases).	Gastroenterology	2008	['hypermethyl', 'methyl']
b4galnt2	24112972	The expanding roles of the Sd(a)/Cad carbohydrate antigen and its cognate glycosyltransferase B4GALNT2.	Its cognate glycosyltransferase B4GALNT2 displays a restricted pattern of tissue expression, is regulated by unknown mechanisms - including promoter methylation, and encodes at least two different proteins, one of which with an unconventionally long cytoplasmic portion.	Biochimica et biophysica acta	2013	['methyl']
baalc	22197554	Histone post-translational modifications associated to BAALC expression in leukemic cells.	Moreover, we demonstrate that these cell lines present distinct profiles in terms of histone post-translational modifications (H3K9K14 acetylation, H3K4 trimethylation and H3K23 trimethylation) at the level of BAALC promoter.	Biochemical and biophysical research communications	2011	['methyl']
baalc	31602702	DNA hypermethylation is associated with invasive phenotype of malignant melanoma.	Integrative analysis of the methylation and gene expression profiles resulted in a cohort of hypermethylated genes (IL12RB2, LYPD6B, CHL1, SLC9A3, BAALC, FAM213A, SORCS1, GPR158, FBN1 and ADORA2B) with decreased expression.	Experimental dermatology	2019	['methyl', 'hypermethyl']
bach1	25219500	The BRAF oncoprotein functions through the transcriptional repressor MAFG to mediate the CpG Island Methylator phenotype.	In BRAF-positive human CRC cell lines and tumors, MAFG is bound at the promoters of MLH1 and other CIMP genes, and recruits a corepressor complex that includes its heterodimeric partner BACH1, the chromatin remodeling factor CHD8, and the DNA methyltransferase DNMT3B, resulting in hypermethylation and transcriptional silencing.	Molecular cell	2014	['methyl', 'hypermethyl']
bach1	26787892	Common BRAF(V600E)-directed pathway mediates widespread epigenetic silencing in colorectal cancer and melanoma.	Promoter-bound MAFG recruits a set of corepressors that includes its heterodimeric partner BTB and CNC homology 1, basic leucine zipper transcription factor 1 (BACH1), the chromatin remodeling factor chromodomain helicase DNA-binding protein 8 (CHD8), and the DNA methyltransferase DNMT3B, resulting in hypermethylation and transcriptional silencing.	Proceedings of the National Academy of Sciences of the United States of America	2016	['methyl', 'hypermethyl']
bach1	27927768	Iron-heme-Bach1 axis is involved in erythroblast adaptation to iron deficiency.	Moreover, an increase in genome-wide DNA methylation was observed in erythroblasts of Bach1-/- mice under iron deficiency.	Haematologica	2016	['methyl']
bach1	32793396	Emerging role of FBXO22 in carcinogenesis.	FBXO22 exerts oncogenetic functions via promoting the ubiquitination and degradation of its substrates, including KDM4A, KDM4B, methylated p53, p21, KLF4, LKB1, Snail, CD147, Bach1, PTEN, and HDM2.	Cell death discovery	2020	['methyl']
bahcc1	33139953	BAHCC1 binds H3K27me3 via a conserved BAH module to mediate gene silencing and oncogenesis.	Biochemical, structural and integrated chromatin immunoprecipitation-sequencing-based analyses demonstrate that direct readout of H3K27me3 by BAHCC1 is achieved through a hydrophobic trimethyl-L-lysine-binding 'cage' formed by BAHCC1BAH, mediating colocalization of BAHCC1 and H3K27me3-marked genes.	Nature genetics	2020	['methyl']
baiap2l2	32899191	Combined Methylome and Transcriptome Analyses Reveals Potential Therapeutic Targets for EGFR Wild Type Lung Cancers with Low PD-L1 Expression.	Moreover, expression of four methylated genes (PLCXD3 (Phosphatidylinositol-Specific Phospholipase C, X Domain Containing 3), BAIAP2L2 (BAR/IMD Domain Containing Adaptor Protein 2 Like 2), NPR3 (Natriuretic Peptide Receptor 3), SNX10 (Sorting Nexin 10)) can influence patients' prognosis.	Cancers	2020	['methyl']
barx1	21438024	Methyl-CpG binding column-based identification of nine genes hypermethylated in colorectal cancer.	The frequency of their promoter methylation was assessed in the larger group of patients (n = 77): KCNK12 (methylated in 41% of CRC patients), GPR101 (40%), CDH2 (45%), BARX1 (56%), CNTFR (22%), SYT6 (64%), SMO (21%), EPHA5 (43%), and GSPT2 (21%).	Molecular carcinogenesis	2011	['methyl']
bcor	17296600	Proteomics analysis of Ring1B/Rnf2 interactors identifies a novel complex with the Fbxl10/Jhdm1B histone demethylase and the Bcl6 interacting corepressor.	We found that histone demethylases LSD1/Aof2 and Fbxl10/Jhdm1B, casein kinase subunits, and the BcoR corepressor were among the new interactors identified.	Molecular & cellular proteomics : MCP	2007	['methyl']
bcor	24515802	Clarifying the impact of polycomb complex component disruption in human cancers.	The BCL6 corepressor (BCOR) complex comprises ring finger protein 1B (RNF2/RING1B), polycomb group ring finger 1 (PCGF1), and lysine-specific demethylase 2B (KDM2B) and is uniquely recruited to nonmethylated CpG islands, where it removes histone H3K36me2 and induces repressive histone H2A monoubiquitylation.	Molecular cancer research : MCR	2014	['methyl']
bcor	24944583	Early aberrant DNA methylation events in a mouse model of acute myeloid leukemia.	Nine novel hypermethylated genes, FZD5, FZD8, PRDM16, ROBO3, CXCL14, BCOR, ITPKA, HES6 and TAL1, the latter four being potential PU.1 targets, were confirmed to be hypermethylated in human normal karyotype AML patients, underscoring the relevance of the mouse model for human AML.	Genome medicine	2014	['hypermethyl', 'methyl']
bcor	26337667	Epstein-Barr Virus-Associated Gastric Carcinoma: Use of Host Cell Machineries and Somatic Gene Mutations.	In addition to having the highest level of DNA methylation in CpG islands of promoter regions, EBVaGC harbors particular gene alterations, including a high frequency of mutations in PIK3CA and ARID1A, mutation in BCOR, and amplification of PD-L1 and PD-L2.	Pathobiology : journal of immunopathology, molecular and cellular biology	2015	['methyl']
bcor	26687479	The variant Polycomb Repressor Complex 1 component PCGF1 interacts with a pluripotency sub-network that includes DPPA4, a regulator of embryogenesis.	PCGF1 is a component of a variant PRC1 complex that also contains the BCL6 co-repressor BCOR and the histone demethylase KDM2B.	Scientific reports	2015	['methyl']
bcor	29572501	Array-based DNA-methylation profiling in sarcomas with small blue round cell histology provides valuable diagnostic information.	These tumors were subjected to methylation profiling and could be assigned to Ewing sarcoma in 14 (47%), to small blue round cell tumors with CIC alteration in 6 (20%), to small blue round cell tumors with BCOR alteration in 4 (13%), to synovial sarcoma and to malignant rhabdoid tumor in 2 cases each.	Modern pathology : an official journal of the United States and Canadian Academy of Pathology, Inc	2018	['methyl']
bcor	30895378	DNA methylation profiling distinguishes Ewing-like sarcoma with EWSR1-NFATc2 fusion from Ewing sarcoma.	Results were compared to methylation data of 30 EwS with various EWSR1-ETS fusions and one EwS with FUS-ERG fusion, 16 URCS with CIC rearrangement and 10 URCS with BCOR alteration and a total of 81 EWSR1-associated soft tissue sarcomas including 7 angiomatoid fibrous histiocytomas, 7 clear cell sarcomas of the soft tissue, 28 desmoplastic small round cell tumors, 10 extraskeletal myxoid chondrosa…	Journal of cancer research and clinical oncology	2019	['methyl']
bcor	31053612	BCL6 corepressor contributes to Th17 cell formation by inhibiting Th17 fate suppressors.	Using T cell-specific loss-of-function experiments, we find that two components of the Polycomb repressive complex 1.1 (PRC1.1), BCL6 corepressor (BCOR) and KDM2B, which helps target the complex to unmethylated CpG DNA islands, are required for optimal Th17 cell formation in mice after Streptococcus pyogenes infection.	The Journal of experimental medicine	2019	['methyl']
bcor	31104347	High-grade neuroepithelial tumor with BCOR exon 15 internal tandem duplication-a comprehensive clinical, radiographic, pathologic, and genomic analysis.	High-grade neuroepithelial tumor with BCOR exon 15 internal tandem duplication (HGNET BCOR ex15 ITD) is a recently proposed tumor entity of the central nervous system (CNS) with a distinct methylation profile and characteristic genetic alteration.	Brain pathology (Zurich, Switzerland)	2019	['methyl']
bcor	31150281	BCOR involvement in cancer.	This review provides a comprehensive summary of BCOR's involvement in oncology, illustrating that various BCOR aberrations, such as the internal tandem duplications of the PCGF Ub-like fold discriminator domain and different gene fusions (mainly BCOR-CCNB3, BCOR-MAML3 and ZC3H7B-BCOR), represent driver elements of various sarcomas such as clear cell sarcoma of the kidney, primitive mesenchymal my…	Epigenomics	2019	['methyl']
bcor	31221981	The cancer driver genes IDH1/2, JARID1C/ KDM5C, and UTX/ KDM6A: crosstalk between histone demethylation and hypoxic reprogramming in cancer metabolism.	Table 1 Cancer driver genes involved in epigenetics Pathways involved in epigenetics Driver genes Tumor suppressor/oncogene prediction (by 20/20+a) Approved name Activity Cancer typeb Other driver genes in this pathways Histone modification KDM6A tsg Lysine demethylase 6A, UTX H3K27me2/3 demethylase BLCA, HNSC, KIRP, LUSC, PAAD, PANCAN, PRAD PPP6C SETD2 tsg SET domain-containing 2 H3K36 methyl tr…	Experimental & molecular medicine	2019	['methyl']
bcor	31334109	Dynamic Changes in Gene Mutational Landscape With Preservation of Core Mutations in Mantle Cell Lymphoma Cells.	Among the mutations seen in the primary and cultured MCL cells, mutations of three genes are involved in the control of H3K4 methylation: demethylase KDM5C, present already in the early disease, and methyltransferase KMT2D and cofactor BCOR, both of which are seen late in the disease and are novel and predicted to be pathogenic.	Frontiers in oncology	2019	['methyl']
bend3	25457167	Redundant mechanisms to form silent chromatin at pericentromeric regions rely on BEND3 and DNA methylation.	BEND3, a protein enriched on pericentromeric chromatin in the absence of DNA methylation or H3K9Me3, allows Polycomb recruitment and H3K27Me3, resulting in a redundant pathway to generate repressive chromatin.	Molecular cell	2014	['methyl']
bend4	21636702	Novel candidate colorectal cancer biomarkers identified by methylation microarray-based scanning.	Adenomas were significantly discriminated from control NCs by hypermethylation of VSX2, BEND4, NPTX1, miR-34b, GLP1R, and HOMER2 (P<0.05).	Endocrine-related cancer	2011	['methyl', 'hypermethyl']
bend4	21636702	Novel candidate colorectal cancer biomarkers identified by methylation microarray-based scanning.	Ten of these 14 methylation events significantly distinguished CRCs from age-matched control NCs (P<0.05 by receiver operator characteristic curve analysis); methylation of visual system homeobox 2 (VSX2) achieved the highest discriminative accuracy (83.3% sensitivity and 92.3% specificity, P<1×10(-6)), followed by BEN domain containing 4 (BEND4), neuronal pentraxin I (NPTX1), ALX homeobox 3 (ALX…	Endocrine-related cancer	2011	['methyl']
bend4	28722770	Asbestos-associated genome-wide DNA methylation changes in lung cancer.	We discovered and validated BEND4, ZSCAN31 and GPR135 as significantly hypermethylated in lung cancer.	International journal of cancer	2017	['methyl', 'hypermethyl']
bhlhe41	30816499	Overexpression of BHLHE41, correlated with DNA hypomethylation in 3'UTR region, promotes the growth of human clear cell renal cell carcinoma.	Additionally, a lower frequency methylation was determined in the BHLHE41 3'‑untranslated region through The Cancer Genome Atlas dataset analysis for the first time.	Oncology reports	2019	['methyl']
bin1	17477881	Methylation of the BIN1 gene promoter CpG island associated with breast and prostate cancer.	Loss of BIN1 tumor suppressor expression is abundant in human cancer and its frequency exceeds that of genetic alterations, suggesting the role of epigenetic regulators (DNA methylation).	Journal of carcinogenesis	2007	['methyl']
bin1	17477881	Methylation of the BIN1 gene promoter CpG island associated with breast and prostate cancer.	Although we have found no evidence of the functional role of such a non-core methylation in BIN1 expression regulation, our data do not altogether rule this possibility out.	Journal of carcinogenesis	2007	['methyl']
bin1	17477881	Methylation of the BIN1 gene promoter CpG island associated with breast and prostate cancer.	BIN1 CpG island cancer related methylation in breast and prostate cancers was confirmed by bisulphite sequencing and its methylation frequency was evaluated by methylation sensitive PCR.	Journal of carcinogenesis	2007	['methyl']
bin1	17477881	Methylation of the BIN1 gene promoter CpG island associated with breast and prostate cancer.	BIN1 CpG island fragment was identified among the differentially methylated loci as a result of direct sequencing of the methylation-sensitive arbitrarily-primed PCR product and subsequent BLAST alliance.	Journal of carcinogenesis	2007	['methyl']
bin1	17477881	Methylation of the BIN1 gene promoter CpG island associated with breast and prostate cancer.	BIN1 promoter CpG island is composed of two parts differing drastically in the methylation patterns in cancer.	Journal of carcinogenesis	2007	['methyl']
bin1	17477881	Methylation of the BIN1 gene promoter CpG island associated with breast and prostate cancer.	BIN1 re-expression in the DU145 prostate cancer cell line after 5-aza-2'-deoxycytidine treatment was recently reported but no methylation of the BIN1 promoter CpG island was found in DU145.	Journal of carcinogenesis	2007	['methyl']
bin1	17477881	Methylation of the BIN1 gene promoter CpG island associated with breast and prostate cancer.	We have identified a 3'-part of BIN1 promoter CpG island among the genomic loci abnormally methylated in breast cancer.	Journal of carcinogenesis	2007	['methyl']
bin1	19503099	Methylation profiles of 22 candidate genes in breast cancer using high-throughput MALDI-TOF mass array.	In this study, 10 hypermethylated genes (APC, BIN1, BMP6, BRCA1, CST6, ESRb, GSTP1, P16, P21 and TIMP3) were identified to distinguish between cancerous and normal tissues according to the extent of methylation.	Oncogene	2009	['hypermethyl', 'methyl']
bin1	21283676	Hypermethylation of tumor suppressor genes involved in critical regulatory pathways for developing a blood-based test in breast cancer.	To achieve a gene panel for developing a breast cancer blood-based test we quantitatively assessed the DNA methylation proportion of 248 CpG sites per sample (total of 31,248 sites in all analyzed samples) on 10 candidate genes (APC, BIN1, BMP6, BRCA1, CST6, ESR-b, GSTP1, P16, P21 and TIMP3).	PloS one	2011	['methyl']
bin1	21458113	Anti-proliferative activity of aguerin B and a new rare nor-guaianolide lactone isolated from the aerial parts of Centaurea deflexa.	Of the two compounds, only aguerin B showed to induce apoptotic cell death, confirming the role as pro-apoptotic moiety of the α-methylene-γ-lactone ring present in aguerin B but not in 1.	European journal of medicinal chemistry	2011	['methyl']
bin1	22695536	Methylation signature of lymph node metastases in breast cancer patients.	The present study investigated the contribution of aberrant methylation profiles of cancer related genes, APC, BIN1, BMP6, BRCA1, CST6, ESR-b, GSTP1, P14 (ARF), P16 (CDKN2A), P21 (CDKN1A), PTEN, and TIMP3, in the matched axillary lymph node metastasis in comparison to the primary tumor tissue and the adjacent normal tissue from the same breast cancer patients to identify the potential of candidat…	BMC cancer	2012	['methyl']
bin1	22695536	Methylation signature of lymph node metastases in breast cancer patients.	The quantitative DNA methylation analysis of the candidate genes showed higher methylation proportion in the primary tumor tissue than that of the matched normal tissue and the differences were significant for the APC, BIN1, BMP6, BRCA1, CST6, ESR-b, P16, PTEN and TIMP3 promoter regions (P<0.05).	BMC cancer	2012	['methyl']
bin1	31478261	SRSF1-dependent alternative splicing attenuates BIN1 expression in non-small cell lung cancer.	Here we reported that BIN1 inactivation was not related to DNA methylation in NSCLC.	Journal of cellular biochemistry	2019	['methyl']
bmp8a	22419069	Genome-wide DNA methylation studies suggest distinct DNA methylation patterns in pediatric embryonal and alveolar rhabdomyosarcomas.	Genes involved in tissue development, differentiation, and oncogenesis such as DNAJA4, HES5, IRX1, BMP8A, GATA4, GATA6, ALX3, and P4HTM were hypermethylated in both RMS cell lines and primary samples, implicating aberrant DNA methylation in the pathogenesis of rhabdomyosarcoma.	Epigenetics	2012	['hypermethyl', 'methyl']
bmp8a	26496483	Esophageal Cancer Epigenomics and Integrome Analysis of Genome-Wide Methylation and Expression in High Risk Northeast Indian Population.	These included four genes (PTK2, RND1, RND3, and UBL3) with promoter hypermethylation and downregulation, and 19 genes (SEMG2, CD97, CTNND2, CADM3, OMD, NEFM, FBN2, CTNNB1, DLX6, UGT2B4, CCDC80, PZP, SERPINA4, TNFSF13B, NPC1, COL1A1, TAC3, BMP8A, and IL22RA2) with promoter hypomethylation and upregulation.	Omics : a journal of integrative biology	2015	['hypomethyl', 'methyl', 'hypermethyl']
bmpr1a	32652768	Low protein intake during reproduction compromises the recovery of lactation-induced bone loss in female mouse dams without affecting skeletal muscles.	Primary osteoblasts from low protein diet fed mice showed decreased in vitro bone formation and decreased osteogenic marker gene expression; promoter methylation analysis by pyrosequencing showed no differences in Bmpr1a, Ptch1, Sirt1, Osx, and Igf1r osteoregulators, while miR-26a, -34a, and -125b expression was found altered in low protein fed mice.	FASEB journal : official publication of the Federation of American Societies for Experimental Biology	2020	['methyl']
brca1	12433278	Methylation profiling of twenty promoter-CpG islands of genes which may contribute to hepatocellular carcinogenesis.	While the following sixteen genes remained the unmethylated in all tumor and normal tissues: CDH1, APAF1, hMLH1, BRCA1, hTERC, VHL, RARbeta, TIMP3, DAPK1, SURVIVIN, p14ARF, RB1, p15INK4b, APC, RASSF1c and PTEN, varying degrees of tumor specific hypermethylation were associated with the p16INK4a, RASSF1a, CASP8 and CDH13 genes.	BMC cancer	2002	['hypermethyl', 'methyl']
brca1	12495446	Characteristic promoter hypermethylation signatures in male germ cell tumors.	DNA repair genes MGMT, RASSF1A, and BRCA1, and a transcriptional repressor gene HIC1, were frequently methylated in the NSGCTs.	Molecular cancer	2002	['methyl']
brca1	12773202	Frequent promoter methylation of CDH1, DAPK, RARB, and HIC1 genes in carcinoma of cervix uteri: its relationship to clinical outcome.	Correlation of promoter methylation with clinical characteristics and other genetic changes revealed the following: a) overall promoter methylation was higher in more advanced stage of the disease, b) promoter methylation of RARB and BRCA1 predicted worse prognosis, and c) the HIC1 promoter methylation was frequently seen in association with microsatellite instability.	Molecular cancer	2003	['methyl']
brca1	12957814	BRCA1 in cancer, cell cycle and genomic stability.	BRCA1 contains several functional domains that directly or indirectly interact with a variety of proteins via protein-protein interaction; these include tumor suppressors (BRCA2, p53, Rb and ATM), oncogenes (c-Myc, casein kinase II and E2F), DNA damage repair proteins (RAD50 and RAD51), cell cycle regulators (cyclins and cyclin dependent kinases), transcriptional activators and repressors (RNA po…	Frontiers in bioscience : a journal and virtual library	2003	['methyl']
brca1	14613551	The role of the breast cancer susceptibility gene 1 (BRCA1) in sporadic epithelial ovarian cancer.	Indeed, both allelic loss at the BRCA1 locus and epigenetic hypermethylation of the BRCA1 promoter play an important role in BRCA1 down-regulation; yet these mechanisms alone or in combination do not always account for the reduced BRCA1 expression.	Reproductive biology and endocrinology : RB&E	2003	['hypermethyl', 'methyl']
brca1	15367334	Methylation profiles of thirty four promoter-CpG islands and concordant methylation behaviours of sixteen genes that may contribute to carcinogenesis of astrocytoma.	Seventeen genes (ABL, APC, APAF1, BRCA1, CSPG2, DAPK1, hMLH1, LKB1, PTEN, p14ARF, p15INK4b, p27KIP1, p57KIP2, RASSF1C, RB1, SURVIVIN, and VHL) displayed a uniformly unmethylated pattern in all the astrocytoma and non-astrocytoma tissues examined.	BMC cancer	2004	['methyl']
brca1	16029926	DNA hypermethylation in breast cancer and its association with clinicopathological features.	We evaluated the methylation of RARbeta2, CDH1, ER, BRCA1, CCND2, p16 and TWIST in 193 breast carcinomas.	Cancer letters	2005	['methyl']
brca1	16052033	Specific binding of the methyl binding domain protein 2 at the BRCA1-NBR2 locus.	Variations in MBD2 levels did not affect BRCA1 expression despite its stimulation by DNA hypomethylation.	Nucleic acids research	2005	['hypomethyl', 'methyl']
brca1	16052033	Specific binding of the methyl binding domain protein 2 at the BRCA1-NBR2 locus.	We investigated their binding specificity at the constitutively methylated region of a CpG island containing the bidirectional promoter of the Breast cancer predisposition gene 1, BRCA1, and the Near BRCA1 2 (NBR2) gene.	Nucleic acids research	2005	['methyl']
brca1	16303245	Methylation and expression analysis of 15 genes and three normally-methylated genes in 13 Ovarian cancer cell lines.	BRCA1 was not methylated at all.	Cancer letters	2005	['methyl']
brca1	16360812	BRCA1 promoter methylation predicts adverse ovarian cancer prognosis.	To compare the clinical outcome of ovarian cancer patients whose tumors contain BRCA1 genes silenced by promoter hypermethylation to patients with germline BRCA1 mutations and to patients with wild-type BRCA genes.	Gynecologic oncology	2005	['methyl', 'hypermethyl']
brca1	16360812	BRCA1 promoter methylation predicts adverse ovarian cancer prognosis.	A methylator phenotype was defined to include tumors with hypermethylation of BRCA1, hMLH1 and/or dBRCA1 pseudogene promoters (N = 23).	Gynecologic oncology	2005	['methyl', 'hypermethyl']
brca1	16360812	BRCA1 promoter methylation predicts adverse ovarian cancer prognosis.	BRCA1 may be part of a global panel of methylated genes associated with aggressive disease.	Gynecologic oncology	2005	['methyl']
brca1	16360812	BRCA1 promoter methylation predicts adverse ovarian cancer prognosis.	Median age of methylated BRCA1 and wild-type BRCA patients was older than BRCA1 mutation carriers (60 and 63 versus 48 years; P = 0.04).	Gynecologic oncology	2005	['methyl']
brca1	16360812	BRCA1 promoter methylation predicts adverse ovarian cancer prognosis.	Median overall survival was also significantly shorter for patients with a methylated BRCA1 promoter (35.6 months) than BRCA1 mutation carriers (78.6 months; P = 0.02).	Gynecologic oncology	2005	['methyl']
brca1	16360812	BRCA1 promoter methylation predicts adverse ovarian cancer prognosis.	Ovarian cancers from a hospital-based tumor bank were characterized as having a BRCA1 mutation; or a methylated BRCA1, BRCA1 pseudogene or MLH1 promotor; or a wild-type BRCA gene.	Gynecologic oncology	2005	['methyl']
brca1	16360812	BRCA1 promoter methylation predicts adverse ovarian cancer prognosis.	Survival of patients with methylated BRCA1 promoters (N = 11) was compared to that of patients with wild-type BRCA genes (N = 30) and BRCA1 mutations (N = 22).	Gynecologic oncology	2005	['methyl']
brca1	16360812	BRCA1 promoter methylation predicts adverse ovarian cancer prognosis.	The median disease-free interval was significantly shorter for patients with a methylated BRCA1 promoter (9.8 months) than for BRCA1 mutation carriers (39.5 months; P = 0.04).	Gynecologic oncology	2005	['methyl']
brca1	16360812	BRCA1 promoter methylation predicts adverse ovarian cancer prognosis.	These data suggest that methylation of the BRCA1 promoter is associated with poor patient outcome.	Gynecologic oncology	2005	['methyl']
brca1	16368122	Transplacental arsenic plus postnatal 12-O-teradecanoyl phorbol-13-acetate exposures associated with hepatocarcinogenesis induce similar aberrant gene expression patterns in male and female mouse liver.	Arsenic/TPA also decreased the expression of BRCA1, betaine-homocysteine methyltransferase, CYP7B1, CYP2F2 and insulin-like growth factor-1 in normal and cancerous livers.	Toxicology and applied pharmacology	2005	['methyl']
brca1	16369045	Multiplexed profiling of candidate genes for CpG island methylation status using a flexible PCR/LDR/Universal Array assay.	We have developed a quantitative PCR/LDR/Universal Array assay that allows parallel evaluation of methylation status of 75 CpG dinucleotides in the promoter regions of 15 tumor suppressor genes (CDKN2B, CDKN2A, CDKN2D, CDKN1A, CDKN1B, TP53, BRCA1, TIMP3, APC, RASSF1, CDH1, MGMT, DAPK1, GSTP1, and RARB).	Genome research	2005	['methyl']
brca1	16537562	DNA methylation of multiple tumor-related genes in association with overexpression of DNA methyltransferase 1 (DNMT1) during multistage carcinogenesis of the pancreas.	The BRCA1, APC, p16 and TIMP-3 genes were frequently methylated in ductal carcinoma (60.3, 58.6, 39.3 and 30.9%, respectively).	Carcinogenesis	2006	['methyl']
brca1	16537562	DNA methylation of multiple tumor-related genes in association with overexpression of DNA methyltransferase 1 (DNMT1) during multistage carcinogenesis of the pancreas.	The embedded tissue samples were subjected to methylation-specific PCR (MSP) to evaluate the DNA methylation status of the p14, p15, p16, p73, APC, hMLH1, MGMT, BRCA1, GSTP1, TIMP-3, CDH1 and DAPK-1 genes.	Carcinogenesis	2006	['methyl']
brca1	16773567	Intra- and interindividual epigenetic variation in human germ cells.	First, methylated cytosines were mapped using bisulphite modification-based sequencing in the promoter regions of the following disease genes: presenilins (PSEN1 and PSEN2), breast cancer (BRCA1 and BRCA2), myotonic dystrophy (DM1), and Huntington disease (HD).	American journal of human genetics	2006	['methyl']
brca1	16928264	Differential DNA methylation profiles in gynecological cancers and correlation with clinico-pathological data.	Specific methylation was found in cervical cancer (including CDH1, DAPK, MGMT and MINT2), endometrial cancer (CASP8, CDH13, hMLH1 and p73), and ovarian cancer (BRCA1, p14, p15, RIZ1 and TMS1).	BMC cancer	2006	['methyl']
brca1	16928264	Differential DNA methylation profiles in gynecological cancers and correlation with clinico-pathological data.	The frequencies of occurrence of hypermethylation in 4 candidate genes in individual samples of each cancer type (DAPK, MGMT, p16 and PTEN in 127 cervical cancers; APC, CDH13, hMLH1 and p16 in 60 endometrial cancers; and BRCA1, p14, p16 and PTEN in 49 ovarian cancers) were examined for further confirmation.	BMC cancer	2006	['hypermethyl', 'methyl']
brca1	17016441	BRCA1 dysfunction in sporadic basal-like breast cancer.	Although BRCA1 promoter methylation was no more common in basal-like cancers (basal 14% vs controls 11%, P=0.72), BRCA1 messenger RNA expression was twofold lower in basal-like breast cancers compared to matched controls (P=0.008).	Oncogene	2006	['methyl']
brca1	17016441	BRCA1 dysfunction in sporadic basal-like breast cancer.	Finally, we found that 63% of metaplastic breast cancers, a rare type of basal-like cancers, had BRCA1 methylation, in comparison to 12% of controls (P<0.0001).	Oncogene	2006	['methyl']
brca1	17071074	Epigenetic inactivation of BRCA1 is associated with aberrant expression of CTCF and DNA methyltransferase (DNMT3B) in some sporadic breast tumours.	We assessed expression of the BRCA1, CTCF and DNMT3b methyltransferase genes along with BRCA1 promoter methylation to better define the epigenetic events involved in BRCA1 inactivation in sporadic breast cancer.	European journal of cancer (Oxford, England : 1990)	2006	['methyl']
brca1	17071074	Epigenetic inactivation of BRCA1 is associated with aberrant expression of CTCF and DNA methyltransferase (DNMT3B) in some sporadic breast tumours.	Furthermore, 86% of the BRCA1 low-expressing tumours were methylated at the BRCA1 promoter and a subset of these tumours displayed both cytoplasmic CTCF and increased DNMT3b expression.	European journal of cancer (Oxford, England : 1990)	2006	['methyl']
brca1	17071074	Epigenetic inactivation of BRCA1 is associated with aberrant expression of CTCF and DNA methyltransferase (DNMT3B) in some sporadic breast tumours.	These gene expression patterns were determined in 54 sporadic breast tumours by immunohistochemistry and the methylation status of the BRCA1 promoter was evaluated using methylation-specific PCR.	European journal of cancer (Oxford, England : 1990)	2006	['methyl']
brca1	17071074	Epigenetic inactivation of BRCA1 is associated with aberrant expression of CTCF and DNA methyltransferase (DNMT3B) in some sporadic breast tumours.	Thus, tumour subsets exist that display concurrent decreased BRCA1 expression, BRCA1 promoter methylation, cytoplasmic CTCF expression and with DNMT3b over-expression.	European journal of cancer (Oxford, England : 1990)	2006	['methyl']
brca1	17264521	Hypermethylation of tumor suppressor genes BRCA1, p16 and 14-3-3sigma in serum of sporadic breast cancer patients.	BRCA1 was hypermethylated in 14/38 (37%), p16 in 13/38 (34%), and 14- 3-3sigma in 33/38 (87%) of cancerous tissues.	Onkologie	2007	['hypermethyl', 'methyl']
brca1	17264521	Hypermethylation of tumor suppressor genes BRCA1, p16 and 14-3-3sigma in serum of sporadic breast cancer patients.	Hypermethylation of BRCA1, p16 and 14-3-3sigma is present in all histologic types, stages and grades in sporadic breast cancer and can be detected in serum DNA.	Onkologie	2007	['methyl']
brca1	17264521	Hypermethylation of tumor suppressor genes BRCA1, p16 and 14-3-3sigma in serum of sporadic breast cancer patients.	No methylated products of BRCA1, p16 and 14-3-3sigma were observed in serum DNA from healthy women and patients with benign tissue specimens.	Onkologie	2007	['methyl']
brca1	17264521	Hypermethylation of tumor suppressor genes BRCA1, p16 and 14-3-3sigma in serum of sporadic breast cancer patients.	The hypermethylation status of BRCA1, p16 and 14-3-3sigma in cancerous tissues and the paired serum of 38 sporadic breast cancer patients was examined by methylation-specific PCR (MSP) assay.	Onkologie	2007	['methyl', 'hypermethyl']
brca1	17363312	PLU-1 is an H3K4 demethylase involved in transcriptional repression and breast cancer cell proliferation.	Furthermore, we reveal that PLU-1-mediated H3K4 demethylase activity plays an important role in the proliferative capacity of breast cancer cells through repression of tumor suppressor genes, including BRCA1.	Molecular cell	2007	['methyl']
brca1	17363841	Absence of full-length Brca1 sensitizes mice to oxidative stress and carcinogen-induced tumorigenesis in the esophagus and forestomach.	Upon methyl-N-amylnitrosamine (MNAN) treatment, 70% Brca1 mutant mice developed tumors within 4 months whereas only 14% control animals developed tumor at the same period of the time.	Carcinogenesis	2007	['methyl']
brca1	17369979	[Hierarchical clustering analysis to detect associations between clinical and pathological features of gastric tumors and hypermethylation of suppressor genes].	DNA was extracted from pathological slides and the methylation status of genes p14, p15, p16, APC, p73, FHIT, E-cadherin, SEMA3B, BRCA-1, MINT-2 y MGMT, was studied using sodium bisulphite modification and polymerase chain reaction.	Revista medica de Chile	2007	['methyl']
brca1	17369979	[Hierarchical clustering analysis to detect associations between clinical and pathological features of gastric tumors and hypermethylation of suppressor genes].	Three genes had a high frequency of methylation (FHIT, BRCA1, APC), four had an intermediate frequency (p15, MGMT, p14, MINT2) and four had a low frequency (p16, p73, E-cadherin, SEMA3B).	Revista medica de Chile	2007	['methyl']
brca1	17531442	Identification of sequences that target BRCA1 to nuclear foci following alkylative DNA damage.	In this study, we compared chemicals that induce SSB repair and observed the most striking nuclear redistribution of BRCA1 following treatment with the alkylating agent methyl methanethiosulfonate (MMTS).	Cellular signalling	2007	['methyl']
brca1	17599361	Promoter hypermethylation of TMS1, BRCA1, ERalpha and PRB in serum and tumor DNA of invasive ductal breast carcinoma patients.	Immunohistochemical analysis showed no detectable expression of ERalpha, PRB and BRCA1 in 21/36 (58%), 20/36 (56%) and 23/36 (64%) tumors respectively; significant correlation was observed between promoter methylation and loss of protein expression confirming our hypothesis that promoter methylation is an important mechanism for transcriptional silencing of these genes in breast cancer in this po…	Life sciences	2007	['methyl']
brca1	17599361	Promoter hypermethylation of TMS1, BRCA1, ERalpha and PRB in serum and tumor DNA of invasive ductal breast carcinoma patients.	To test this hypothesis methylation status of tumor suppressor genes TMS1, BRCA1, ERalpha and PRB was determined in invasive ductal carcinoma of breast and paired serum DNA.	Life sciences	2007	['methyl']
brca1	17885670	Immunohistochemical classification of non-BRCA1/2 tumors identifies different groups that demonstrate the heterogeneity of BRCAX families.	Hypermethylation of the BRCA1 gene was observed in 42% of the cases, spread across all five subgroups, but only 37% of those had loss of heterozygosity as well.	Modern pathology : an official journal of the United States and Canadian Academy of Pathology, Inc	2007	['methyl']
brca1	17932744	Estrogen receptor alpha, BRCA1, and FANCF promoter methylation occur in distinct subsets of sporadic breast cancers.	In addition, we observed a strong correlation between ER promoter and BRCA1 promoter methylation (odds ratio 3.12, 95% confidence interval 1.10-9.68, P = 0.02).	Breast cancer research and treatment	2007	['methyl']
brca1	17932744	Estrogen receptor alpha, BRCA1, and FANCF promoter methylation occur in distinct subsets of sporadic breast cancers.	Our objectives were to examine the methylation status and expression profiles of ER, correlate the findings with BRCA1 and FANCF methylation and map the critical CpGs for ER expression.	Breast cancer research and treatment	2007	['methyl']
brca1	17932744	Estrogen receptor alpha, BRCA1, and FANCF promoter methylation occur in distinct subsets of sporadic breast cancers.	These data suggest that unlike FANCF, both ER and BRCA1 are specifically targeted for methylation in sporadic breast cancers, a phenomenon that should be explored for development of novel diagnostic and therapeutic approaches.	Breast cancer research and treatment	2007	['methyl']
brca1	18205041	Evidence for a role of the Simian Virus 40 in human breast carcinomas.	Hypermethylation frequencies were 78% for RASSF1A, 66% for SHP1, 61% for HIN1 and BRCA1, 47% for P16 and ER, 42% for CDH1 and APC, 40% for BLU, 35% for DAPK, 34% for RARbeta2, 27% for GSTP1, 17% for TIMP3, 14% for CCND2, and 8% for hMLH1.	Breast cancer research and treatment	2008	['methyl']
brca1	18205041	Evidence for a role of the Simian Virus 40 in human breast carcinomas.	Interestingly, the frequencies of RASSF1A, SHP1, BRCA1, and TIMP3 methylation, and the mean of the methylation index (MI) were significantly higher in SV40-positive than in SV40-negative cases (P-values ranging from 0.043 to 0.003).	Breast cancer research and treatment	2008	['methyl']
brca1	18208621	Ovarian carcinomas with genetic and epigenetic BRCA1 loss have distinct molecular abnormalities.	A consecutive series of 49 ovarian cancers was assessed for mutations status of BRCA1 and BRCA2, LOH at the BRCA1 and BRCA2 loci, methylation of the BRCA1 promoter, BRCA1, BRCA2, PTEN, and PIK3CA transcript levels, PIK3CA gene copy number, and BRCA1, p21, p53, and WT-1 immunohistochemistry.	BMC cancer	2008	['methyl']
brca1	18208621	Ovarian carcinomas with genetic and epigenetic BRCA1 loss have distinct molecular abnormalities.	Germline and somatic mutations, loss of heterozygosity (LOH), and epigenetic events such as promoter hypermethylation can lead to decreased expression of BRCA1/2 in ovarian cancers.	BMC cancer	2008	['hypermethyl', 'methyl']
brca1	18269736	BRCA1 promoter methylation in peripheral blood DNA of mutation negative familial breast cancer patients with a BRCA1 tumour phenotype.	In one patient, methylation of 10% of the BRCA1 alleles was detected in the peripheral blood DNA, consistent with 20% of cells having one methylated allele.	Breast cancer research : BCR	2008	['methyl']
brca1	18269736	BRCA1 promoter methylation in peripheral blood DNA of mutation negative familial breast cancer patients with a BRCA1 tumour phenotype.	In two other patients, methylation of BRCA1 was detected in the peripheral blood at significantly lower but still readily detectable levels (approximately 1%).	Breast cancer research : BCR	2008	['methyl']
brca1	18269736	BRCA1 promoter methylation in peripheral blood DNA of mutation negative familial breast cancer patients with a BRCA1 tumour phenotype.	The other patients had no detectable BRCA1 methylation in their peripheral blood.	Breast cancer research : BCR	2008	['methyl']
brca1	18269736	BRCA1 promoter methylation in peripheral blood DNA of mutation negative familial breast cancer patients with a BRCA1 tumour phenotype.	These results demonstrate that in some cases of breast cancer, low-level promoter methylation of BRCA1 occurs in normal tissues of the body and is associated with the development of BRCA1-like breast cancer.	Breast cancer research : BCR	2008	['methyl']
brca1	18269736	BRCA1 promoter methylation in peripheral blood DNA of mutation negative familial breast cancer patients with a BRCA1 tumour phenotype.	Tumour DNAs from these three patients were heavily methylated at BRCA1.	Breast cancer research : BCR	2008	['methyl']
brca1	18269736	BRCA1 promoter methylation in peripheral blood DNA of mutation negative familial breast cancer patients with a BRCA1 tumour phenotype.	We hypothesised that inactivation of BRCA1 by promoter methylation could occur as a germline or an early somatic event that predisposes to breast cancer with the phenotype normally associated with BRCA1 germline mutation.	Breast cancer research : BCR	2008	['methyl']
brca1	18521744	BRCA1 promoter methylation is associated with increased mortality among women with breast cancer.	Promoter-CpG island hypermethylation has been proposed as an alternative mechanism to inactivate BRCA1 in the breast where somatic mutations of BRCA1 are rare.	Breast cancer research and treatment	2008	['hypermethyl', 'methyl']
brca1	18521744	BRCA1 promoter methylation is associated with increased mortality among women with breast cancer.	About 59% of the tumors were methylated at the promoter of BRCA1.	Breast cancer research and treatment	2008	['methyl']
brca1	18521744	BRCA1 promoter methylation is associated with increased mortality among women with breast cancer.	BRCA1 promoter methylation was associated with increased risk of breast cancer-specific mortality (age-adjusted HR 1.71; 95% CI: 1.05-2.78) and all-cause mortality (age-adjusted HR 1.49; 95% CI: 1.02-2.18).	Breast cancer research and treatment	2008	['methyl']
brca1	18521744	BRCA1 promoter methylation is associated with increased mortality among women with breast cancer.	Neither dietary methyl intakes in the year prior to the baseline interview nor the functional polymorphisms in one-carbon metabolism were associated with BRCA1 methylation status.	Breast cancer research and treatment	2008	['methyl']
brca1	18521744	BRCA1 promoter methylation is associated with increased mortality among women with breast cancer.	Our results indicate that BRCA1 promoter methylation is an important factor to consider in predicting breast cancer survival.	Breast cancer research and treatment	2008	['methyl']
brca1	18521744	BRCA1 promoter methylation is associated with increased mortality among women with breast cancer.	Our study is the first epidemiological investigation on the prognostic value of BRCA1 promoter methylation in a large population-based cohort of breast cancer patients.	Breast cancer research and treatment	2008	['methyl']
brca1	18521744	BRCA1 promoter methylation is associated with increased mortality among women with breast cancer.	Promoter methylation of BRCA1 was assessed in 851 archived tumor tissues collected from a population-based study of women diagnosed with invasive or in situ breast cancer in 1996-1997, and who were followed for vital status through the end of 2002.	Breast cancer research and treatment	2008	['methyl']
brca1	18521744	BRCA1 promoter methylation is associated with increased mortality among women with breast cancer.	The BRCA1 promoter methylation was more frequent in invasive cancers (P = 0.02) and among premenopausal cases (P = 0.05).	Breast cancer research and treatment	2008	['methyl']
brca1	18521744	BRCA1 promoter methylation is associated with increased mortality among women with breast cancer.	To better understand breast cancer etiology and progression, we explored the association between BRCA1 promoter methylation status and prognostic factors as well as survival among women with breast cancer.	Breast cancer research and treatment	2008	['methyl']
brca1	18538349	Clinical significance of promoter hypermethylation of RASSF1A, RARbeta2, BRCA1 and HOXA5 in breast cancers of Indian patients.	Herein, we analyzed the promoter methylation status of a panel of critical growth regulatory genes, RASSF1A, RARbeta2, BRCA1 and HOXA5, in 54 breast cancers and 5 distant normal breast tissues of Indian patients.	Life sciences	2008	['methyl']
brca1	18538349	Clinical significance of promoter hypermethylation of RASSF1A, RARbeta2, BRCA1 and HOXA5 in breast cancers of Indian patients.	Promoter hypermethylation of RASSF1A was observed in 39/54 (72%), HOXA5 in 36/54 (67%), BRCA1 in 15/54 (28%) and RARbeta2 in 8/54 (15%) breast cancers.	Life sciences	2008	['methyl', 'hypermethyl']
brca1	18567944	Promoter hypermethylation of BRCA1 correlates with absence of expression in hereditary breast cancer tumors.	Promoter hypermethylation of the BRCA1 gene was detected in 51% of our biopsies, among which 67% did not express the respective protein.	Epigenetics	2008	['hypermethyl', 'methyl']
brca1	18567944	Promoter hypermethylation of BRCA1 correlates with absence of expression in hereditary breast cancer tumors.	The participation of BRCA1 in the development of breast cancer has been proposed in several studies where hypermethylation of its promoter and a decrease in expression has been reported for sporadic cases and one study on familial cases.	Epigenetics	2008	['hypermethyl', 'methyl']
brca1	18567944	Promoter hypermethylation of BRCA1 correlates with absence of expression in hereditary breast cancer tumors.	This result leads us to suggest that hypermethylation could be considered as an inactivating mechanism for BRCA1 expression, either as a first or second hit.	Epigenetics	2008	['methyl', 'hypermethyl']
brca1	18567944	Promoter hypermethylation of BRCA1 correlates with absence of expression in hereditary breast cancer tumors.	To explore the participation of BRCA1 in hereditary carcinogenesis through a different mechanism than the inheritance of germline mutations, we studied the methylation status of its promoter in breast tumors, from patients previously screened for BRCA1/BRCA2 germline mutations.	Epigenetics	2008	['methyl']
brca1	18642075	Promoter methylation patterns of ATM, ATR, BRCA1, BRCA2 and p53 as putative cancer risk modifiers in Jewish BRCA1/BRCA2 mutation carriers.	Promoter hypermethylation was detected only in the BRCA1 promotor in 5.6-7.3% in each of the four subsets of participants, regardless of health and BRCA1/2 status.Germline promoter hypermethylation in the BRCA1 gene can be detected in about 5% of the female Israeli Jewish population, regardless of the BRCA1/2 status.	Breast cancer research and treatment	2008	['methyl', 'hypermethyl']
brca1	18642075	Promoter methylation patterns of ATM, ATR, BRCA1, BRCA2 and p53 as putative cancer risk modifiers in Jewish BRCA1/BRCA2 mutation carriers.	To test this notion, we determined the methylation status, using methylation-specific quantitative PCR of the promoter in putative modifier genes: BRCA1, BRCA2, ATM, ATR and P53 in Jewish BRCA1/BRCA2 mutation carriers with (n = 41) or without (n = 48) breast cancer, in sporadic breast cancer (n = 52), and healthy controls (n = 89).	Breast cancer research and treatment	2008	['methyl']
brca1	18647968	Methylation is less abundant in BRCA1-associated compared with sporadic breast cancer.	In subgroup analysis, the effect of a BRCA1 germline mutation on methylation proved to be independent of ER status, lymph node status and age.	Annals of oncology : official journal of the European Society for Medical Oncology	2008	['methyl']
brca1	18647968	Methylation is less abundant in BRCA1-associated compared with sporadic breast cancer.	Quantitative multiplex methylation-specific PCR of 11 genes involved in breast carcinogenesis (RARB, RASSF1, TWIST1, CCND2, ESR1, SCGB3A1, BRCA1, BRCA2, CDKN2A, APC, CDH1) was carried out on 32 BRCA1-associated and 46 sporadic breast carcinomas and on normal breast tissue from seven BRCA1 mutation carriers and 13 non-carriers.	Annals of oncology : official journal of the European Society for Medical Oncology	2008	['methyl']
brca1	18765639	BAT3 and SET1A form a complex with CTCFL/BORIS to modulate H3K4 histone dimethylation and gene expression.	This work identifies SET1A, an H3K4 methyltransferase, and BAT3, a cochaperone recruiter, as binding partners for BORIS, and these proteins bind to the upstream promoter regions of two well-characterized procarcinogenic genes, Myc and BRCA1.	Molecular and cellular biology	2008	['methyl']
brca1	18784433	Multigene methylation in serum of sporadic Chinese female breast cancer patients as a prognostic biomarker.	Methylation status of BRCA1, p16 and 14-3-3sigma was examined by methylation-specific PCR assay in the sera of sporadic breast cancer patients and healthy serum controls.	Oncology	2008	['methyl']
brca1	18784433	Multigene methylation in serum of sporadic Chinese female breast cancer patients as a prognostic biomarker.	Seventy percent of patients with p16 methylation showed elevated serum CEA levels; of the breast cancer patients with BRCA1 methylation, 75.8% showed elevated serum CEA levels and 69.7% showed elevated serum CA15.3 levels.	Oncology	2008	['methyl']
brca1	18784433	Multigene methylation in serum of sporadic Chinese female breast cancer patients as a prognostic biomarker.	The panel gene methylation frequencies were 29% of sporadic breast cancers for p16, 32% for BRCA1 and 82% for 14-3-3sigma; all were significantly associated with grades and estrogen receptor status.	Oncology	2008	['methyl']
brca1	18784433	Multigene methylation in serum of sporadic Chinese female breast cancer patients as a prognostic biomarker.	When analyzing all investigated patients, multivariate analysis showed methylated BRCA1 and/or p16 serum DNA to be independently associated with poor outcome, with a relative risk of death of 6.0.	Oncology	2008	['methyl']
brca1	18784433	Multigene methylation in serum of sporadic Chinese female breast cancer patients as a prognostic biomarker.	p16 and BRCA1 methylation were associated with progesterone receptor status, while 14-3-3sigma was significantly associated with lymph node metastases.	Oncology	2008	['methyl']
brca1	18946749	Basal-like subtype and BRCA1 dysfunction in breast cancers.	Basal-like breast cancers are characterized by their unique expression profile, with the frequent loss of BRCA1, caused by such mechanisms as promoter methylation and the overexpression of high-mobility group proteins of the A type 1 or inhibitor of differentiation 4.	International journal of clinical oncology	2008	['methyl']
brca1	18957670	Skewed X chromosome inactivation and breast and ovarian cancer status: evidence for X-linked modifiers of BRCA1.	We assessed the pattern of X chromosome inactivation using methylation-specific polymerase chain reaction amplification of the exon 1 microsatellite region of the X-linked androgen receptor (AR) gene in DNA from blood samples obtained from control subjects without a personal history of breast or ovarian cancer (n = 735), ovarian cancer patients (n = 313), familial breast cancer patients who did n…	Journal of the National Cancer Institute	2008	['methyl']
brca1	19060844	Intraepithelial T cells and prognosis in ovarian carcinoma: novel associations with stage, tumor type, and BRCA1 loss.	In the prospective patient cohort, intraepithelial CD8(+) T-cells correlated with the presence of mutation or loss of expression of BRCA1 through promoter methylation (P=0.019).	Modern pathology : an official journal of the United States and Canadian Academy of Pathology, Inc	2008	['methyl']
brca1	19153073	Gene-body hypermethylation of ATM in peripheral blood DNA of bilateral breast cancer patients.	We have performed methylation microarray analysis of peripheral blood DNA from 14 women with bilateral breast cancer compared with 14 unaffected matched controls throughout 17 candidate breast cancer susceptibility genes including BRCA1, BRCA2, CHEK2, ATM, ESR1, SFN, CDKN2A, TP53, GSTP1, CDH1, CDH13, HIC1, PGR, SFRP1, MLH1, RARB and HSD17B4.	Human molecular genetics	2009	['methyl']
brca1	19168584	Association between frequent CpG island methylation and HER2 amplification in human breast cancers.	Correlation analysis with clinicopathological characteristics and methylation of CDKN2A, BRCA1 and CDH1 revealed that frequent methylation had significant correlation with higher nuclear grades (P = 0.001).	Carcinogenesis	2009	['methyl']
brca1	19258476	CpG island tumor suppressor promoter methylation in non-BRCA-associated early mammary carcinogenesis.	Of women with a BRCA1/2 mutation, none showed methylation of HIN-1 and only 1 of 15 women showed CpG island methylation of RARB M4, INK4a/ARF, or PRB promoters.	Cancer epidemiology, biomarkers & prevention : a publication of the American Association for Cancer Research, cosponsored by the American Society of Preventive Oncology	2009	['methyl']
brca1	19258476	CpG island tumor suppressor promoter methylation in non-BRCA-associated early mammary carcinogenesis.	Promoter methylation targets included RARB (M3 and M4), ESR1, INK4a/ARF, BRCA1, PRA, PRB, RASSF1A, HIN-1, and CRBP1.	Cancer epidemiology, biomarkers & prevention : a publication of the American Association for Cancer Research, cosponsored by the American Society of Preventive Oncology	2009	['methyl']
brca1	19258476	CpG island tumor suppressor promoter methylation in non-BRCA-associated early mammary carcinogenesis.	The association between promoter methylation and familial breast cancer was tested in 40 unaffected premenopausal women in our cohort who underwent BRCA1/2 mutation testing.	Cancer epidemiology, biomarkers & prevention : a publication of the American Association for Cancer Research, cosponsored by the American Society of Preventive Oncology	2009	['methyl']
brca1	19340607	Methylation not a frequent "second hit" in tumors with germline BRCA mutations.	BRCA1 promoter methylation has also been observed in sporadic ovarian and breast tumors; however, BRCA2 promoter methylation has not been reported in sporadic tumors.	Familial cancer	2009	['methyl']
brca1	19340607	Methylation not a frequent "second hit" in tumors with germline BRCA mutations.	The goal of this study was to determine if BRCA1 and BRCA2 promoter hypermethylation serves as a "second-hit" in tumors from mutation carriers that do not show LOH.	Familial cancer	2009	['methyl', 'hypermethyl']
brca1	19340607	Methylation not a frequent "second hit" in tumors with germline BRCA mutations.	These data indicate that promoter methylation is a not a frequent "second-hit" in tumors from BRCA1 or BRCA2 carriers.	Familial cancer	2009	['methyl']
brca1	19340607	Methylation not a frequent "second hit" in tumors with germline BRCA mutations.	To determine if BRCA1 and BRCA2 promoter hypermethylation serves as a "second-hit" in tumors with germline mutations, we tested 15 tumors lacking LOH and nine tumors with LOH for BRCA1 or BRCA2 promoter methylation.	Familial cancer	2009	['methyl', 'hypermethyl']
brca1	19399343	DNA methylation profile in diffuse type gastric cancer: evidence for hypermethylation of the BRCA1 promoter region in early-onset gastric carcinogenesis.	Hypermethylation of BRCA1 associated with young age suggests a role in early-onset gastric carcinoma.	Biological research	2009	['methyl']
brca1	19399343	DNA methylation profile in diffuse type gastric cancer: evidence for hypermethylation of the BRCA1 promoter region in early-onset gastric carcinogenesis.	The first was characterized by hypermethylation of BRCA1 and younger age (<45 years old), and the second by hypermethylation of p14 and p16 genes, male predominance and Epstein-Barr virus infection.	Biological research	2009	['methyl', 'hypermethyl']
brca1	19399343	DNA methylation profile in diffuse type gastric cancer: evidence for hypermethylation of the BRCA1 promoter region in early-onset gastric carcinogenesis.	The most frequent methylated genes were FHIT, E-cadherin, BRCA1 and APC (>50%), followed by p14, p16, p15, p73, MGMT and SEMA3B (20-49%).	Biological research	2009	['methyl']
brca1	19466541	CpG island methylation affects accessibility of the proximal BRCA1 promoter to transcription factors.	To understand the mechanism of transcriptional down-regulation of BRCA1 by promoter methylation, we screened 51 breast cancer cell lines and identified HCC38 as another BRCA1 promoter-methylated cell line in addition to UACC3199.	Breast cancer research and treatment	2009	['methyl']
brca1	19466541	CpG island methylation affects accessibility of the proximal BRCA1 promoter to transcription factors.	Another demethylating agent, zebularine, did not induce BRCA1 re-expression in either cell line.	Breast cancer research and treatment	2009	['methyl']
brca1	19466541	CpG island methylation affects accessibility of the proximal BRCA1 promoter to transcription factors.	CTCF and E2F1 were enriched at the unmethylated BRCA1 promoter in MCF-7 cells.	Breast cancer research and treatment	2009	['methyl']
brca1	19466541	CpG island methylation affects accessibility of the proximal BRCA1 promoter to transcription factors.	In contrast, these two transcription factors were not enriched at the methylated BRCA1 promoter in UACC3199 and HCC38 cells.	Breast cancer research and treatment	2009	['methyl']
brca1	19466541	CpG island methylation affects accessibility of the proximal BRCA1 promoter to transcription factors.	This indicates that reduced accessibility of transcription factors to the methylated promoter is one of the mechanisms for down-regulation of BRCA1 in heavily methylated cancer cells.	Breast cancer research and treatment	2009	['methyl']
brca1	19466541	CpG island methylation affects accessibility of the proximal BRCA1 promoter to transcription factors.	To test the hypothesis that methylation of CpG sites may affect accessibility of the BRCA1 promoter to transcription factors and consequently cause down-regulation of BRCA1, we analyzed the binding of four transcription factors (CTCF, Sp1, E2F1 and E2F6) to the BRCA1 promoter using chromatin immunoprecipitation assay (ChIP) and quantitative PCR.	Breast cancer research and treatment	2009	['methyl']
brca1	19503099	Methylation profiles of 22 candidate genes in breast cancer using high-throughput MALDI-TOF mass array.	In this study, 10 hypermethylated genes (APC, BIN1, BMP6, BRCA1, CST6, ESRb, GSTP1, P16, P21 and TIMP3) were identified to distinguish between cancerous and normal tissues according to the extent of methylation.	Oncogene	2009	['hypermethyl', 'methyl']
brca1	19522853	BRCA1 promoter methylation associated with poor survival in Chinese patients with sporadic breast cancer.	Transcriptional inactivation of breast cancer gene 1 (BRCA1) by DNA methylation is a frequent event in sporadic breast cancers.	Cancer science	2009	['methyl']
brca1	19522853	BRCA1 promoter methylation associated with poor survival in Chinese patients with sporadic breast cancer.	In conclusions, BRCA1 methylation is a frequent event in breast cancer and is associated with poor clinical outcome in Chinese women with breast cancer.	Cancer science	2009	['methyl']
brca1	19522853	BRCA1 promoter methylation associated with poor survival in Chinese patients with sporadic breast cancer.	Patients with BRCA1 methylated tumors had a significantly worse 5-year disease-free survival (DFS) and 5-year disease-specific survival (DSS) than did patients with unmethylated tumors (DFS: 73.2%vs 82.6%, P = 0.045; DSS 80.5%vs 87%, P = 0.038, two-sided).	Cancer science	2009	['methyl']
brca1	19522853	BRCA1 promoter methylation associated with poor survival in Chinese patients with sporadic breast cancer.	Survival curves for patients with methylated and unmethylated BRCA1 were compared using the log-rank tests.	Cancer science	2009	['methyl']
brca1	19522853	BRCA1 promoter methylation associated with poor survival in Chinese patients with sporadic breast cancer.	The degree of BRCA1 methylation was correlated with clinical stages of breast cancer, but was not significant.	Cancer science	2009	['methyl']
brca1	19522853	BRCA1 promoter methylation associated with poor survival in Chinese patients with sporadic breast cancer.	To investigate whether BRCA1 methylation is associated with survival in Chinese patients with sporadic breast cancer, BRCA1 methylation was determined using methylation specific PCR in 536 sporadic breast cancers.	Cancer science	2009	['methyl']
brca1	19522853	BRCA1 promoter methylation associated with poor survival in Chinese patients with sporadic breast cancer.	Twenty-six percent (139/536) of patients exhibited BRCA1 methylation in their tumors.	Cancer science	2009	['methyl']
brca1	19602291	Methylation and protein expression of DNA repair genes: association with chemotherapy exposure and survival in sporadic ovarian and peritoneal carcinomas.	Additionally, we assessed whether promoter methylation of BRCA1, MLH1 or FANCF influenced response to chemotherapy or explained alterations in protein expression after chemotherapy exposure.	Molecular cancer	2009	['methyl']
brca1	19602291	Methylation and protein expression of DNA repair genes: association with chemotherapy exposure and survival in sporadic ovarian and peritoneal carcinomas.	Similar frequencies of MLH1, BRCA1, and FANCF promoter methylation occurred in primary carcinomas without previous chemotherapy, after neoadjuvant chemotherapy, or in recurrent neoplasms.	Molecular cancer	2009	['methyl']
brca1	19644562	Clinical significance of epigenetic inactivation of hMLH1 and BRCA1 in Tunisian patients with invasive breast carcinoma.	BRCA1 methylation correlated with age at diagnosis (P = .015) and 5-years disease free survival (P = .016) while hMLH1 methylation was more frequent in larger tumors (P = .002) and in presence of distant metastasis (P = .004).	Journal of biomedicine & biotechnology	2009	['methyl']
brca1	19644562	Clinical significance of epigenetic inactivation of hMLH1 and BRCA1 in Tunisian patients with invasive breast carcinoma.	In the current study, we aimed to assess by MSP, the methylation pattern of two cancer-related genes involved in DNA repair: hMLH1 (mutL homolog 1, colon cancer, nonpolyposis type 2 (E. coli) and BRCA1 (breast cancer 1, early onset) in 78 primary breast cancers from Tunisian patients.	Journal of biomedicine & biotechnology	2009	['methyl']
brca1	19644562	Clinical significance of epigenetic inactivation of hMLH1 and BRCA1 in Tunisian patients with invasive breast carcinoma.	The methylation frequencies were 24.36% for hMLH1 and 46% for BRCA1.	Journal of biomedicine & biotechnology	2009	['methyl']
brca1	19671858	Epigenetic deregulation of DNA repair and its potential for therapy.	Epigenetic silencing of essential components of DNA repair pathways is a common event in many tumor types, and comprise O6-methylguanine-DNA methyltransferase (MGMT), human mut L homolog 1 (hMLH1), Werner syndrome gene (WRN), breast cancer susceptibility gene 1 (BRCA1), and genes of the Fanconi anemia pathway.	Clinical cancer research : an official journal of the American Association for Cancer Research	2009	['methyl']
brca1	19690636	BRCA1 Expression is an Important Biomarker for Chemosensitivity: Suppression of BRCA1 Increases the Apoptosis via Up-regulation of p53 and p21 During Cisplatin Treatment in Ovarian Cancer Cells.	It has recently been reported that reduced expression of BRCA1 is also common in sporadic ovarian carcinoma via its promoter hypermethylation, and that ovarian carcinoma patients negative for BRCA1 expression showed favorable prognosis.	Biomarker insights	2007	['hypermethyl', 'methyl']
brca1	19799643	Familial and racial determinants of tumour suppressor genes promoter hypermethylation in breast tissues from healthy women.	After stratification by race, p16(INK4) in European-Americans and BRCA1 hypermethylation in African-Americans were associated with family history of cancer (OR 3.8; 95%CI: 1.21-12.03 and OR 6.5; 95%CI: 1.33-31.32, respectively).	Journal of cellular and molecular medicine	2009	['hypermethyl', 'methyl']
brca1	19799643	Familial and racial determinants of tumour suppressor genes promoter hypermethylation in breast tissues from healthy women.	Methylation for p16(INK4), BRCA1, ERalpha and RAR-beta promoter regions from breast tissues were determined by methylation specific PCR.	Journal of cellular and molecular medicine	2009	['methyl']
brca1	19799643	Familial and racial determinants of tumour suppressor genes promoter hypermethylation in breast tissues from healthy women.	There was an increased likelihood of p16(INK4) or BRCA1 hypermethylation for women with family history of cancer (OR 2.3; 95%CI: 1.05-4.85 and OR 5.0; 95%CI: 1.55-15.81, respectively).	Journal of cellular and molecular medicine	2009	['hypermethyl', 'methyl']
brca1	19799643	Familial and racial determinants of tumour suppressor genes promoter hypermethylation in breast tissues from healthy women.	p16(INK4), BRCA1, ERalpha and RAR-beta hypermethylation were identified in 31%, 17%, 9% and 0% of the women, respectively.	Journal of cellular and molecular medicine	2009	['hypermethyl', 'methyl']
brca1	19843854	A role for BRCA1 in uterine leiomyosarcoma.	Consistent with this hypothesis, we showed that the BRCA1 protein is absent in 29% of human ULMS and that BRCA1 promoter methylation is the likely mechanism of BRCA1 downregulation.	Cancer research	2009	['methyl']
brca1	19921426	Gene promoter methylation is associated with increased mortality among women with breast cancer.	Breast cancer-specific mortality was strongly associated with promoter methylation of p16 [HR and 95% CI: 3.53 (1.83-6.78)], whereas the associations with of BRCA1 and APC were less pronounced [HR and 95% CI: 1.81 (1.18-2.78) and 1.46 (0.98-2.17), respectively].	Breast cancer research and treatment	2009	['methyl']
brca1	19921426	Gene promoter methylation is associated with increased mortality among women with breast cancer.	Promoter methylation was assessed by methylation-specific PCR (for BRCA1) and MethyLight (for APC and p16).	Breast cancer research and treatment	2009	['methyl']
brca1	19943104	UHRF1 is associated with epigenetic silencing of BRCA1 in sporadic breast cancer.	Finally, overexpression of UHRF1 leaded to methylation of BRCA1 promoter by recruitment of DNMT1 to the BRCA1 promoter, locking in marked suppression of BRCA1.	Breast cancer research and treatment	2009	['methyl']
brca1	19943104	UHRF1 is associated with epigenetic silencing of BRCA1 in sporadic breast cancer.	In the present report, we found that overexpression of UHRF1 (ubiquitin-like, containing PHD and RING finger domains 1) was closely related to DNA methylation, deacetylation, and methylation of histones, recruitment of an inhibiting transcriptional complex on the BRCA1 promoter in sporadic breast cancer.	Breast cancer research and treatment	2009	['methyl']
brca1	19943104	UHRF1 is associated with epigenetic silencing of BRCA1 in sporadic breast cancer.	It is the first to describe that UHRF1 is responsible for regulating BRCA1 transcription by inducing DNA methylation, histone modifications, and recruitment of transcriptional complex on the BRCA1 promoter, UHRF1 is a new bio-marker in sporadic breast cancer.	Breast cancer research and treatment	2009	['methyl']
brca1	19943104	UHRF1 is associated with epigenetic silencing of BRCA1 in sporadic breast cancer.	UHRF1 also recruited histone lysine methyltransferase G9a to the BRCA1 promoter and histone 3 lysine 4 (H3K4) was demethylated, and histone 3 lysine 9 (H3K9) was methylated.	Breast cancer research and treatment	2009	['methyl']
brca1	20022747	Development of substituted 6-[4-fluoro-3-(piperazin-1-ylcarbonyl)benzyl]-4,5-dimethylpyridazin-3(2H)-ones as potent poly(ADP-ribose) polymerase-1 (PARP-1) inhibitors active in BRCA deficient cells.	We describe an extensive SAR study in the 6-[4-fluoro-3-(substituted)benzyl]-4,5-dimethylpyridazin-3(2H)-one series which led to the identification of potent PARP-1 inhibitors, capable of inhibiting the proliferation of BRCA-1 deficient cancer cells in the low nanomolar range, and displaying >100-fold selectivity over the BRCA wild type counterparts.	Bioorganic & medicinal chemistry letters	2009	['methyl']
brca1	20100965	Efficacy of neoadjuvant Cisplatin in triple-negative breast cancer.	Factors associated with good cisplatin response include young age (P = .001), low BRCA1 mRNA expression (P = .03), BRCA1 promoter methylation (P = .04), p53 nonsense or frameshift mutations (P = .01), and a gene expression signature of E2F3 activation (P = .03).	Journal of clinical oncology : official journal of the American Society of Clinical Oncology	2010	['methyl']
brca1	20206335	DNA methylome of familial breast cancer identifies distinct profiles defined by mutation status.	Using a support vector machine classification algorithm, we demonstrated that genome-wide methylation profiles predicted tumor mutation status with estimated error rates of 19% (BRCA1), 31% (BRCA2), and 36% (BRCAx) but did not accurately predict the intrinsic subtypes defined by gene expression.	American journal of human genetics	2010	['methyl']
brca1	20206335	DNA methylome of familial breast cancer identifies distinct profiles defined by mutation status.	We performed genome-wide DNA-methylation profiling on familial breast cancers (n = 33) to identify patterns of methylation specific to the different mutation groups (BRCA1, BRCA2, and BRCAx) or intrinsic subtypes of breast cancer (basal, luminal A, luminal B, HER2-amplified, and normal-like).	American journal of human genetics	2010	['methyl']
brca1	20338046	DNA methylation profiling in doxorubicin treated primary locally advanced breast tumours identifies novel genes associated with survival and treatment response.	We investigated quantitatively the methylation patterns in the promoter regions of 14 genes (ABCB1, ATM, BRCA1, CDH3, CDKN2A, CXCR4, ESR1, FBXW7, FOXC1, GSTP1, IGF2, HMLH1, PPP2R2B, and PTEN) in 75 well-described pre-treatment samples from locally advanced breast cancer and correlated the results to the available clinical and molecular parameters.	Molecular cancer	2010	['methyl']
brca1	20369292	Danthron induces DNA damage and inhibits DNA repair gene expressions in GBM 8401 human brain glioblastoma multiforms cells.	The results from real-time PCR assay demonstrated that 100 microM of danthron for 24 h treatment in GBM 8401 cells led to decrease all examined ataxia telangiectasia mutated (ATM), ataxia-telangiectasia and Rad3-related (ATR), breast cancer 1, early onset (BRCA-1), 14-3-3 proteins sigma (14-3-3sigma), DNA-dependent serine/threonine protein kinase (DNA-PK) and O ( 6 )-methylguanine-DNA methyltrans…	Neurochemical research	2010	['methyl']
brca1	20470789	Clinical significance of promoter hypermethylation of DNA repair genes in tumor and serum DNA in invasive ductal breast carcinoma patients.	BRCA1 promoter methylation was not associated with loss of its protein expression, indicating that methylation is not the sole mechanism accounting for the loss/reduced BRCA1 protein expression.	Life sciences	2010	['methyl']
brca1	20470789	Clinical significance of promoter hypermethylation of DNA repair genes in tumor and serum DNA in invasive ductal breast carcinoma patients.	Importantly, GSTP1 and BRCA1 hypermethylation were found to be independent of other prognostic factors in predicting disease recurrence (p=0.02, HR=7.6, 95% C.I.=1.4-44.1; p=0.04, HR=6.2, 95% C.I.=1.1-35.7).	Life sciences	2010	['hypermethyl', 'methyl']
brca1	20470789	Clinical significance of promoter hypermethylation of DNA repair genes in tumor and serum DNA in invasive ductal breast carcinoma patients.	The frequency of tumor hypermethylation was 27% in BRCA1, 32% in MGMT and 25% in GSTP1 and correlated with methylation of these genes in paired serum DNA.	Life sciences	2010	['methyl', 'hypermethyl']
brca1	20487263	Aberrant methylation of breast and ovarian cancer susceptibility gene 1 in chemosensitive human ovarian cancer cells does not involve the phosphatidylinositol 3'-kinase-Akt pathway.	DNA demethylation decreased the chemosensitivity of COC1 cells and partially increased the expression levels of BRCA1.	Cancer science	2010	['methyl']
brca1	20487263	Aberrant methylation of breast and ovarian cancer susceptibility gene 1 in chemosensitive human ovarian cancer cells does not involve the phosphatidylinositol 3'-kinase-Akt pathway.	However, the role of BRCA1 methylation in chemotherapy in sporadic ovarian cancer and the related pathways have not been understood completely.	Cancer science	2010	['methyl']
brca1	20487263	Aberrant methylation of breast and ovarian cancer susceptibility gene 1 in chemosensitive human ovarian cancer cells does not involve the phosphatidylinositol 3'-kinase-Akt pathway.	Our results indicate that hypermethylation of BRCA1 might play an important role in the chemosensitivity of ovarian cancer, and that the PI3K-Akt pathway is not involved in this response.	Cancer science	2010	['hypermethyl', 'methyl']
brca1	20487263	Aberrant methylation of breast and ovarian cancer susceptibility gene 1 in chemosensitive human ovarian cancer cells does not involve the phosphatidylinositol 3'-kinase-Akt pathway.	The frequency of BRCA1 methylation in the COC1 cell line was higher than in COC1/DDP and SKOV-3 cell lines, whereas the mRNA and protein expression of BRCA1 were lower than in the COC1/DDP and SKOV-3 cell lines.	Cancer science	2010	['methyl']
brca1	20487263	Aberrant methylation of breast and ovarian cancer susceptibility gene 1 in chemosensitive human ovarian cancer cells does not involve the phosphatidylinositol 3'-kinase-Akt pathway.	This study has determined the roles of BRCA1 hypermethylation in chemotherapy of sporadic ovarian cancer and its related signaling pathways.	Cancer science	2010	['hypermethyl', 'methyl']
brca1	20487263	Aberrant methylation of breast and ovarian cancer susceptibility gene 1 in chemosensitive human ovarian cancer cells does not involve the phosphatidylinositol 3'-kinase-Akt pathway.	We used bisulfite sequencing, real-time polymerase chain reaction, and western blotting to check the methylation state and expression levels of BRCA1 of the following cell lines: platinum-sensitive human ovarian cancer cell line COC1, platinum-resistant cell line COC1/DDP, SKOV-3, and 5-Aza-dC treated COC1.	Cancer science	2010	['methyl']
brca1	20490964	CpG island methylator phenotype of multigene in serum of sporadic breast carcinoma.	The methylation status of RASSF1A, BRCA1, p16, CDH1, ER, RARbeta2, APC, and DAPK was significantly correlated with SBC and nontumor serum (P < 0.05).	Tumour biology : the journal of the International Society for Oncodevelopmental Biology and Medicine	2010	['methyl']
brca1	20490964	CpG island methylator phenotype of multigene in serum of sporadic breast carcinoma.	There was a significant association between CIMP and methylation of RASSF1A, BRCA1, p16, CDH1, ER, RARbeta2, APC, and DAPK (P < 0.05); the methylation link profile of CDH1, RASSF1A, BRCA1, and RARbeta2 as breast cancer marker may contribute high sensitivity (90%) and specificity (88%).	Tumour biology : the journal of the International Society for Oncodevelopmental Biology and Medicine	2010	['methyl']
brca1	20505321	Basal-like breast cancer displays distinct patterns of promoter methylation.	In contrast, BRCA1 methylation level was significantly higher in basal-like subtype than in luminal subtype.	Cancer biology & therapy	2010	['methyl']
brca1	20505321	Basal-like breast cancer displays distinct patterns of promoter methylation.	The methylation status of a panel of four genes (APC1, CDH, BRCA1 and RAR-β) in luminal and HER2 subtypes were dissimilar, where HER2 tumors showed a significantly higher level of methylation compared to luminal tumors.	Cancer biology & therapy	2010	['methyl']
brca1	20592016	BRCA1 loss preexisting in small subpopulations of prostate cancer is associated with advanced disease and metastatic spread to lymph nodes and peripheral blood.	Extended molecular analysis of chr17q revealed that this aberration was often a part of larger cytogenetic rearrangement involving chr17q21 accompanied by allelic imbalance of the tumor suppressor gene PTEN and lack of BRCA1 promoter methylation.	Clinical cancer research : an official journal of the American Association for Cancer Research	2010	['methyl']
brca1	20614009	Methylation of the tumor suppressor protein, BRCA1, influences its transcriptional cofactor function.	Finally, following methylation inhibition, Sp1 was found to preferentially associate with hypo-methylated BRCA1 and STAT1 was found to preferentially associate with hyper-methylated BRCA1.	PloS one	2010	['methyl']
brca1	20614009	Methylation of the tumor suppressor protein, BRCA1, influences its transcriptional cofactor function.	Here we demonstrate for the first time that BRCA1 is methylated both in breast cancer cell lines and breast cancer tumor samples at arginine and lysine residues through immunoprecipitation and western blot analysis.	PloS one	2010	['methyl']
brca1	20614009	Methylation of the tumor suppressor protein, BRCA1, influences its transcriptional cofactor function.	Inhibition of methylation resulted in decreased BRCA1 methylation and alteration of BRCA1 binding to promoters in vivo as shown through chromatin immunoprecipitation assays.	PloS one	2010	['methyl']
brca1	20614009	Methylation of the tumor suppressor protein, BRCA1, influences its transcriptional cofactor function.	These results suggest that methylation may influence either the ability of BRCA1 to bind to specific promoters or protein-protein interactions which alters the recruitment of BRCA1 to these promoters.	PloS one	2010	['methyl']
[truncated: 16,289 more rows]
